# Supplementary material for: Design, Modeling, and Validation of a Compact, Energy-Efficient Mixing Screw for Sustainable Polymer Processing
Source: Polymers (Basel). 2025 Jan 16;17(2):215. doi: 10.3390/polym17020215 (PMC11768437; doi:10.3390/polym17020215)
Supplement: Supplementary file 1 [file polymers-17-00215-s001.zip]

Archive with 7 entries (7 files):
- Plot_Simulation_Results.m
- Simulation Results.csv
- 20241019 Completed Extruder Calibration and DOE.csv
- PlotFit_MixoMaster.m
- PlotFit_MixoMaster_3Factors.m
- 20241216 Mixing Screw Design.STEP
- 20241019_094810_Line_HIPS_Puller_Extruder_Puller.mp4
