# Supplementary material for: Design, Modeling, and Validation of a Compact, Energy-Efficient Mixing Screw for Sustainable Polymer Processing
Source: Polymers (Basel). 2025 Jan 16;17(2):215. doi: 10.3390/polym17020215 (PMC11768437; doi:10.3390/polym17020215)
Supplement: Supplementary file 1 [file polymers-17-00215-s001.zip › Plot_Simulation_Results.m]

% Read in the results
T=readtable('Simulation Results.csv')
T.Kg_Hr=0.8*T.FlowRate_L_hr;

% Define responses of interest
Responses={'Kg_Hr','MeltTemp_C','Torque_Nm'}
Labels={'Output, kg/hr','Melt Temperature, \circC','Torque, N.m'}
% Initialize figure
figure(2);clf

% Loop through each predictor
for i = 1:2
    
    subplot(2,1,i)
    plot(T.RPM,T.(Responses{i}),'ko--','LineWidth',2)
    %plot(predictor_values, Y_eval_sim, 'rd', 'LineWidth', 1.5);
    grid on;
    if i==2,xlabel('Screw Speed, RPM');end
    ylabel(Labels{i})
end
