# Supplementary material for: Design, Modeling, and Validation of a Compact, Energy-Efficient Mixing Screw for Sustainable Polymer Processing
Source: Polymers (Basel). 2025 Jan 16;17(2):215. doi: 10.3390/polym17020215 (PMC11768437; doi:10.3390/polym17020215)
Supplement: Supplementary file 1 [file polymers-17-00215-s001.zip › Simulation Results.csv]

RPM	Rad/s	Flow Rate, mm^3/s	Flow Rate, L/hr	Melt Temp, C	Consistency Index	Torque, Nm	Screw Power, W	Melting Power, W	mm^3/turn	Q/step
15	1.57	180	0.648	240.04	0.7592	1.509	2	95	720.0	0.0360
30	3.14	358	1.2888	240.15	0.7597	2.181	7	189	716.0	0.0358
45	4.71	535	1.926	240.22	0.7609	2.678	13	283	713.3	0.0357
60	6.28	710	2.556	240.20	0.7619	3.083	19	375	710.0	0.0355
90	9.42	1059	3.8124	239.96	0.7632	3.742	35	559	706.0	0.0353
120	12.57	1406	5.0616	239.51	0.7644	4.28	54	741	703.0	0.0352
150	15.71	1750	6.2982	238.88	0.7653	5	74	919	699.8	0.0350
180	18.85	2093	7.5348	238.24	0.7662	5.133	97	1096	697.7	0.0349
