# Supplementary material for: Design, Modeling, and Validation of a Compact, Energy-Efficient Mixing Screw for Sustainable Polymer Processing
Source: Polymers (Basel). 2025 Jan 16;17(2):215. doi: 10.3390/polym17020215 (PMC11768437; doi:10.3390/polym17020215)
Supplement: Supplementary file 1 [file polymers-17-00215-s001.zip › 20241019 Completed Extruder Calibration and DOE.csv]

HIPS0,PP1	Run Order	T_Set	RPM	T1	T2	T3	T4	T5	M1	M2	M3	M4	M5	Total Mass	Kg/Hr	Energy, kwHr	Time	Ave Pwer	kwhr/kg
0	1	240	10	233.9	233.4	233.5	233.7	234.1	5.861	5.73	6.05	5.697	5.583	28.921	0.347052	-1	-1	-1	-1
0	2	240	20	238.8	239.7	239.4	239.8	239.6	10.83	11.44	10.16	10.91	9.98	53.32	0.63984	-1	-1	-1	-1
0	3	240	30	244.3	245.5	245.3	243.8	244.7	11.31	13.797	10.004	10.324	15.29	60.725	0.7287	-1	-1	-1	-1
0	4	240	40	250.3	250.5	250.7	249.7	250.3	22.13	17.17	12.58	13.253	18.394	83.527	1.002324	-1	-1	-1	-1
1	5	240	10	238.8	238.6	239.1	238.9	238.7	3.095	3.895	5.749	5.574	5.209	23.522	0.282264	0.017	8	127.5	0.451704787
1	6	240	20	248.1	247.9	248.5	248.3	248.2	10.195	9.257	9.33	10.17	10.62	49.572	0.594864	0.03	7.7	233.7662338	0.392974249
1	7	240	30	253.2	253.7	253.4	253.8	253.2	14.994	14.317	13.125	13.584	14.938	70.958	0.851496	0.04	7.9	303.7974684	0.356780852
1	8	240	40	254.2	254.6	254.3	254.6	254.8	19.026	17.599	17.171	17.318	18.528	89.642	1.075704	0.05	8.1	370.3703704	0.344305097
1	9	220	10	225.4	225.2	224.9	224.7	225.4	4.917	5.308	5.549	4.955	6.249	26.978	0.323736	0.02	7.7	155.8441558	0.481392727
1	10	220	20	228.2	228.5	227.9	228.3	228.2	8.662	10.631	9.294	9.893	8.392	46.872	0.562464	0.02	4.9	244.8979592	0.435402015
1	11	220	30	228.8	228.9	228.5	228.8	228.6	12.594	13.657	14.272	12.883	12.153	65.559	0.786708	0.04	8.5	282.3529412	0.358904373
1	12	220	40	229.3	229.4	229.3	229.4	229.2	20.667	15.937	16.434	16.112	17.554	86.704	1.040448	0.05	8.1	370.3703704	0.355972014
0	16	220	10	219.4	218.7	217.9	219.1	218.5	5.58	3.79	2.79	4.78	4.47	21.41	0.25692	0.01	4.7	127.6595745	0.496884534
0	15	220	20	223.2	223.1	223.3	223	222.9	8.16	6.39	5.57	9.92	9.73	39.77	0.47724	0.03	11.2	160.7142857	0.336757786
0	14	220	30	227.3	226.9	227.5	227.1	227.3	8.54	10.08	12.6	13.3	10.91	55.43	0.66516	0.03	8.5	211.7647059	0.318366567
0	17	220	40	226.3	226.1	226.3	226.2	225.9	21.64	12.598	20.06	13.89	16.02	84.208	1.010496	0.02	4.5	266.6666667	0.263896806
