# Supplementary material for: Design, Modeling, and Validation of a Compact, Energy-Efficient Mixing Screw for Sustainable Polymer Processing
Source: Polymers (Basel). 2025 Jan 16;17(2):215. doi: 10.3390/polym17020215 (PMC11768437; doi:10.3390/polym17020215)
Supplement: Supplementary file 1 [file polymers-17-00215-s001.zip › PlotFit_MixoMaster.m]

close all

% Read the CSV files into tables
d_Sim = readtable('Simulation Results.csv');
d_Obs = readtable('20241019 Completed Extruder Calibration and DOE.csv');

% Convert table column names into a list of strings
sLabel_Sim = d_Sim.Properties.VariableNames;
sLabel_Obs = d_Obs.Properties.VariableNames;

% For Observed (Experimental) Data
d_Obs.Avg_Temperature = mean(d_Obs{:, 5:9}, 2);
d_Obs.Std_Temperature = std(d_Obs{:, 5:9}, 0, 2);  % Standard deviation for temperature

d_Obs.Avg_Mass = mean(d_Obs{:, 10:14}, 2);
d_Obs.Std_Mass = std(d_Obs{:, 10:14}, 0, 2);       % Standard deviation for mass

% Update labels to include new columns
sLabel_Sim = d_Sim.Properties.VariableNames;
sLabel_Obs = d_Obs.Properties.VariableNames;

% Display the tables and labels
disp('Simulation Data Table:');
disp(d_Sim);
disp('Labels for Simulation Data:');
disp(sLabel_Sim);

disp('Observed (Experimental) Data Table:');
disp(d_Obs);
disp('Labels for Observed Data:');
disp(sLabel_Obs);

% Create figure with subplots
figure(1);clf

% First subplot
subplot(2, 1, 1);  % Create a 2x1 grid of subplots, this is the first one
hold on
plot(d_Sim.RPM(1:4), d_Sim.MeltTemp_C(1:4), 'ko--', 'DisplayName', 'Simulated Output');
plot(d_Obs.RPM(1:4), d_Obs.Avg_Temperature(1:4), 'rd-.', 'DisplayName', 'HIPS, 240\circC');
plot(d_Obs.RPM(5:8), d_Obs.Avg_Temperature(5:8), 'rs-.', 'DisplayName', 'rPP, 240\circC');
plot(d_Obs.RPM(9:12), d_Obs.Avg_Temperature(9:12), 'bs-.', 'DisplayName', 'rPP, 220\circC');
plot(d_Obs.RPM(13:16), d_Obs.Avg_Temperature(13:16), 'bd-.', 'DisplayName', 'HIPS, 220\circC');
ylabel('Melt Temperature (°C)');
legend('show','Location','southeast');
grid on;

% Second subplot
subplot(2, 1, 2); 
hold on;
plot(d_Sim.RPM(1:4), 0.9*d_Sim.FlowRate_L_hr(1:4), 'ko--', 'DisplayName', 'Simulated Output');
plot(d_Obs.RPM(1:4), d_Obs.Kg_Hr(1:4), 'rd-.', 'DisplayName', 'HIPS, 240\circC');
plot(d_Obs.RPM(5:8), d_Obs.Kg_Hr(5:8), 'rs-.', 'DisplayName', 'rPP, 240\circC');
plot(d_Obs.RPM(9:12), d_Obs.Kg_Hr(9:12), 'bs-.', 'DisplayName', 'rPP, 220\circC');
plot(d_Obs.RPM(13:16), d_Obs.Kg_Hr(13:16), 'bd-.', 'DisplayName', 'HIPS, 220\circC');
xlabel('RPM');
ylabel('Mass Output, kg/hr');
legend('show','Location','southeast');
grid on;

% Define the predictor variables and response variable
predictors = [d_Obs.HIPS0_PP1, d_Obs.RunOrder, d_Obs.T_Set, d_Obs.RPM];
response = d_Obs.Kg_Hr;

% Fit a multiple linear regression model
mdl = fitlm(predictors, response, 'VarNames', {'0=HIPS0,1=rPP', 'RunOrder', 'T_Set', 'RPM', 'Kg_Hr'});

% Display the regression model summary
disp('Multiple Regression Model Summary:');
disp(mdl);

% Refit model removeing outliers
iOK = find(abs(mdl.Residuals.Raw) < 2 * std(mdl.Residuals.Raw))
mdl = fitlm(predictors(iOK,:), response(iOK), 'VarNames', {'0=HIPS0,1=rPP', 'RunOrder', 'T_Set', 'RPM', 'kWHr/kg'});

% Display the regression model summary
disp('Multiple Regression Model Summary:');
disp(mdl);


% Plot main effects manually
figure;
vars = {'0=HIPS,1=rPP', 'Run Order', 'T Set', 'RPM'};
vars = {'0=HIPS,1=rPP', 'T Set', 'RPM'};
means = mean(predictors); % Mean values for each predictor

for i = 1:3
    % Vary one predictor, keeping the others constant at their mean
    X_varied = repmat(means, 100, 1);
    X_varied(:, i) = linspace(min(predictors(:, i)), max(predictors(:, i)), 100);
    
    % Predict the response using the regression model
    y_pred = predict(mdl, X_varied);
    
    % Plot the main effect for this predictor
    subplot(2, 2, i);
    plot(X_varied(:, i), y_pred, 'LineWidth', 2);
    xlabel(vars{i});
    ylabel('Kg per Hr');
    title(['Main Effect of ', vars{i}]);
    grid on;
    ylim([0 1.1])
end

% Identify outliers based on standardized residuals
outliers = find(abs(mdl.Residuals.Raw) > 2 * std(mdl.Residuals.Raw));
disp('Identified Outliers (Row Indices):');
disp(outliers);

% Plot the residuals to visualize outliers
figure;
plot(mdl.Residuals.Raw, 'bo');
hold on;
plot(outliers, mdl.Residuals.Raw(outliers), 'ro', 'MarkerFaceColor', 'r'); % Highlight outliers
title('Residuals with Outliers Highlighted');
xlabel('Observation Number');
ylabel('Residuals');
legend('Residuals', 'Outliers');
grid on;

% Plot model diagnostics (Residuals vs Fitted, Normal probability plot)
figure;
subplot(1, 2, 1);
plotResiduals(mdl, 'fitted');
title('Residuals vs Fitted');

subplot(1, 2, 2);
plotResiduals(mdl, 'probability');
title('Normal Probability Plot');

% Plot the regression fits
figure;
plot(mdl);
title('Regression Fit Plot');


% Display the regression model summary
predictors = [d_Obs.HIPS0_PP1, d_Obs.RunOrder, d_Obs.T_Set, d_Obs.RPM];
response = d_Obs.kwhr_kg;
disp('Multiple Regression Model Summary:');
disp(mdl);

% Define specific energy data based on runs 5:16
iOK = 5:16;
predictors=predictors(iOK,:);response=response(iOK);
mdl = fitlm(predictors, response, 'VarNames', {'0=HIPS0,1=rPP', 'RunOrder', 'T_Set', 'RPM', 'kWHr/kg'});
iOK = find(abs(mdl.Residuals.Raw) < 2 * std(mdl.Residuals.Raw))
mdl = fitlm(predictors(iOK,:), response(iOK), 'VarNames', {'0=HIPS0,1=rPP', 'RunOrder', 'T_Set', 'RPM', 'kWHr/kg'});

% Display the regression model summary
disp('Multiple Regression Model Summary:');
disp(mdl);

% Plot main effects manually
figure;
vars = {'0=HIPS,1=rPP', 'Run Order', 'T Set', 'RPM'};
means = mean(predictors); % Mean values for each predictor

for i = 1:4
    % Vary one predictor, keeping the others constant at their mean
    X_varied = repmat(means, 100, 1);
    X_varied(:, i) = linspace(min(predictors(:, i)), max(predictors(:, i)), 100);
    
    % Predict the response using the regression model
    y_pred = predict(mdl, X_varied);
    
    % Plot the main effect for this predictor
    subplot(2, 2, i);
    plot(X_varied(:, i), y_pred, 'LineWidth', 2);
    xlabel(vars{i});
    ylabel('KwHr/Kg');
    title(['Main Effect of ', vars{i}]);
    grid on;
    ylim([0 1.1])
end
