# Supplementary material for: Design, Modeling, and Validation of a Compact, Energy-Efficient Mixing Screw for Sustainable Polymer Processing
Source: Polymers (Basel). 2025 Jan 16;17(2):215. doi: 10.3390/polym17020215 (PMC11768437; doi:10.3390/polym17020215)
Supplement: Supplementary file 1 [file polymers-17-00215-s001.zip › PlotFit_MixoMaster_3Factors.m]

close all

% Read the CSV files into tables
d_Sim = readtable('Simulation Results.csv');
d_Obs = readtable('20241019 Completed Extruder Calibration and DOE.csv');

% Convert table column names into a list of strings
sLabel_Sim = d_Sim.Properties.VariableNames;
sLabel_Obs = d_Obs.Properties.VariableNames;

% For Observed (Experimental) Data
d_Obs.Avg_Temperature = mean(d_Obs{:, 5:9}, 2);
d_Obs.Std_Temperature = std(d_Obs{:, 5:9}, 0, 2);  % Standard deviation for temperature

d_Obs.Avg_Mass = mean(d_Obs{:, 10:14}, 2);
d_Obs.Std_Mass = std(d_Obs{:, 10:14}, 0, 2).*(d_Obs.Kg_Hr./d_Obs.Avg_Mass);       % Standard deviation for mass converted to kg/hr

% Update labels to include new columns
sLabel_Sim = d_Sim.Properties.VariableNames;
sLabel_Obs = d_Obs.Properties.VariableNames;


% Display the tables and labels
disp('Simulation Data Table:');
disp(d_Sim);
disp('Labels for Simulation Data:');
disp(sLabel_Sim);

disp('Observed (Experimental) Data Table:');
disp(d_Obs);
disp('Labels for Observed Data:');
disp(sLabel_Obs);

% Create figure with subplots
figure(1);clf

% First subplot
subplot(2, 1, 2);  % Create a 2x1 grid of subplots, this is the first one
hold on
h0=plot(d_Sim.RPM(1:4), d_Sim.MeltTemp_C(1:4), 'ko--', 'DisplayName', 'Simulated Output');
h1=plot(d_Obs.RPM(1:4), d_Obs.Avg_Temperature(1:4), 'rd-.', 'DisplayName', 'HIPS, 240\circC');
h2=plot(d_Obs.RPM(5:8), d_Obs.Avg_Temperature(5:8), 'rs-.', 'DisplayName', 'rPP, 240\circC');
h3=plot(d_Obs.RPM(9:12), d_Obs.Avg_Temperature(9:12), 'bs-.', 'DisplayName', 'rPP, 220\circC');
h4=plot(d_Obs.RPM(13:16), d_Obs.Avg_Temperature(13:16), 'bd-.', 'DisplayName', 'HIPS, 220\circC');
errorbar(d_Obs.RPM(1:4),d_Obs.Avg_Temperature(1:4),d_Obs.Std_Temperature(1:4),'ro');
errorbar(d_Obs.RPM(5:8),d_Obs.Avg_Temperature(5:8),d_Obs.Std_Temperature(5:8),'rs');
errorbar(d_Obs.RPM(9:12),d_Obs.Avg_Temperature(9:12),d_Obs.Std_Temperature(9:12),'bo');
errorbar(d_Obs.RPM(13:16),d_Obs.Avg_Temperature(13:16),d_Obs.Std_Temperature(13:16),'bs');
legend([h0,h1,h2,h3,h4],'Location', 'SouthEast');
ylabel('Melt Temperature (°C)');
legend('show','Location','southeast');
grid on;
xlabel('RPM');

% Second subplot
subplot(2, 1, 1); 
hold on;
h0=plot(d_Sim.RPM(1:4), 0.9*d_Sim.FlowRate_L_hr(1:4), 'ko--', 'DisplayName', 'Simulated Output');
h1=plot(d_Obs.RPM(1:4), d_Obs.Kg_Hr(1:4), 'rd-.', 'DisplayName', 'HIPS, 240\circC');
h2=plot(d_Obs.RPM(5:8), d_Obs.Kg_Hr(5:8), 'rs-.', 'DisplayName', 'rPP, 240\circC');
h3=plot(d_Obs.RPM(9:12), d_Obs.Kg_Hr(9:12), 'bs-.', 'DisplayName', 'rPP, 220\circC');
h4=plot(d_Obs.RPM(13:16), d_Obs.Kg_Hr(13:16), 'bd-.', 'DisplayName', 'HIPS, 220\circC');
errorbar(d_Obs.RPM(1:4),d_Obs.Kg_Hr(1:4),d_Obs.Std_Mass(1:4),'ro');
errorbar(d_Obs.RPM(5:8),d_Obs.Kg_Hr(5:8),d_Obs.Std_Mass(5:8),'rs');
errorbar(d_Obs.RPM(9:12),d_Obs.Kg_Hr(9:12),d_Obs.Std_Mass(9:12),'bo');
errorbar(d_Obs.RPM(13:16),d_Obs.Kg_Hr(13:16),d_Obs.Std_Mass(13:16),'bs');
legend([h0,h1,h2,h3,h4],'Location', 'SouthEast');
ylabel('Mass Output, kg/hr');
grid on;

% Define the predictor variables and response variable
predictors = [d_Obs.HIPS0_PP1, d_Obs.T_Set, d_Obs.RPM];
response = d_Obs.Kg_Hr;

% Fit a multiple linear regression model
mdl_obs = fitlm(d_Obs, 'Kg_Hr ~ HIPS0_PP1 + T_Set + RPM');


% Display the regression model summary
disp('Multiple Regression Model Summary:');
disp(mdl_obs);
disp(mdl_obs);

% Plot main effects manually
figure(2);
vars = {'RPM', 'T_Set', 'HIPS0_PP1'};
XLabels = {'Screw Speed, RPM', 'Set Temperature,\circC', 'HIPS=0,PP=1'}
means = mean(predictors); % Mean values for each predictor

predictors = vars; %{'RPM', 'N_Flights', 'Helix_Angle', 'N_Slots', 'Material', 'Replicate'};
constants = struct();
for i = 1:length(predictors)
    constants.(vars{i}) = mean(d_Obs.(vars{i})); % Use mean; modify if needed
end

for i_model=1:2     % 1=OBS PP, 2=SIM PP, 3=OBS Powder   
    for i = 1:3
        % Generate a range of values for the predictor of interest
        predictor_values = [min(d_Obs.(vars{i})) max(d_Obs.(vars{i}))]';
        
        % Create a table for prediction
        prediction_table = struct2table(constants); % Start with all predictors at constants
        prediction_table = repmat(prediction_table(1, :), length(predictor_values), 1); % Replicate rows
        prediction_table.(vars{i}) = predictor_values; % Vary only the current predictor
        
        if i_model==0
            prediction_table.Material=[0 0]';
            Y_eval_obs = predict(mdl_sim, prediction_table);
            subplot(1, 3, i); hold on; 
            h1=plot(predictor_values, Y_eval_obs, 'bo-.', 'LineWidth', 1.5);
            hold on;           
            % Overlay error bars without adding another dataset to the legend
            errorbar(predictor_values, Y_eval_obs, ... % Scaled predictions
                         std(mdl_sim.Residuals.Raw), 'b.', 'LineWidth', 1.5);
            %set(get(get(h, 'Annotation'), 'LegendInformation'), 'IconDisplayStyle', 'off');
        elseif i_model==2
            prediction_table.Material=[0 0]';
            Y_eval_obs = predict(mdl_obs, prediction_table);
            subplot(1, 3, i); hold on; 
            h2=plot(predictor_values, Y_eval_obs, 'ko--', 'LineWidth', 1.5);
            errorbar(predictor_values, Y_eval_obs, ... % Scaled predictions
                         std(mdl_obs.Residuals.Raw), 'k.', 'LineWidth', 1.5);
        elseif i_model==3
            prediction_table.Material=[1 1]';
            Y_eval_obs = predict(mdl_PE, prediction_table);
            subplot(1, 4, i); hold on; 
            h3=plot(predictor_values, Y_eval_obs, 'rs:', 'LineWidth', 1.25);
            errorbar(predictor_values, Y_eval_obs, ... % Scaled predictions
                         std(mdl_PE.Residuals.Raw), 'r.', 'LineWidth', 1.5);
        end
        grid on
        ylim([0 1.1])
        % Predict using the model
        %Y_eval_sim = predict(mdl_no_outliers, prediction_table);
        
        %plot(predictor_values, Y_eval_sim, 'rd', 'LineWidth', 1.5);
        xlabel(XLabels{i});
        if i==1,
            ylabel('Predicted Main Effects: Screw Output, kg/hr');
        end
    end
end

% Identify outliers based on standardized residuals
outliers = find(abs(mdl_obs.Residuals.Raw) > 2 * std(mdl_obs.Residuals.Raw));
disp('Identified Outliers (Row Indices):');
disp(outliers);

% Plot the residuals to visualize outliers
figure;
plot(mdl_obs.Residuals.Raw, 'bo');
hold on;
plot(outliers, mdl_obs.Residuals.Raw(outliers), 'ro', 'MarkerFaceColor', 'r'); % Highlight outliers
title('Residuals with Outliers Highlighted');
xlabel('Observation Number');
ylabel('Residuals');
legend('Residuals', 'Outliers');
grid on;

% Plot model diagnostics (Residuals vs Fitted, Normal probability plot)
figure;
subplot(1, 2, 1);
plotResiduals(mdl_obs, 'fitted');
title('Residuals vs Fitted');

subplot(1, 2, 2);
plotResiduals(mdl_obs, 'probability');
title('Normal Probability Plot');

% Plot the regression fits
figure;
plot(mdl_obs);
title('Regression Fit Plot');

% Display the regression model summary
predictors = [d_Obs.HIPS0_PP1, d_Obs.T_Set, d_Obs.RPM];
response = d_Obs.kwhr_kg;
disp('Multiple Regression Model Summary:');
disp(mdl_obs);

% Define specific energy data based on runs 5:16
iOK = 5:16;
predictors=predictors(iOK,:);response=response(iOK);
mdl_obs = fitlm(predictors, response, 'VarNames', {'0=HIPS0,1=rPP', 'T_Set', 'RPM', 'kWHr/kg'});
iOK = find(abs(mdl_obs.Residuals.Raw) < 2 * std(mdl_obs.Residuals.Raw))
mdl_obs = fitlm(predictors(iOK,:), response(iOK), 'VarNames', {'0=HIPS0,1=rPP', 'T_Set', 'RPM', 'kWHr/kg'});

% Display the regression model summary
disp('Multiple Regression Model Summary:');
disp(mdl_obs);

% Plot main effects manually
figure;
vars = {'0=HIPS,1=rPP', 'Set Temperature,\circC', 'Screw Speed, RPM'};
means = mean(predictors); % Mean values for each predictor
%iOrder=[3 2 1]
for i = 1:3
    % Vary one predictor, keeping the others constant at their mean
    X_varied = repmat(means, 2, 1);
    X_varied(:, i) = [min(predictors(:, i)), max(predictors(:, i))];
    
    % Predict the response using the regression model
    y_pred = predict(mdl_obs, X_varied);
    
    % Plot the main effect for this predictor
    subplot(1, 3, 4-i);hold on;
    plot(X_varied(:, i), y_pred, 'ko--','LineWidth', 1.5);
    errorbar(X_varied(:, i), y_pred, ... % Scaled predictions
             std(mdl_obs.Residuals.Raw), 'k.', 'LineWidth', 1.5);
    xlabel(vars{i});
    if i==3,ylabel('Specified energy consumption, kWh/kg');end
    %title(['Main Effect of ', vars{i}]);
    grid on;
    ylim([0.2 0.5])
end
 figure(2)
