# Supplementary material for: Design, Modeling, and Validation of a Compact, Energy-Efficient Mixing Screw for Sustainable Polymer Processing
Source: Polymers (Basel). 2025 Jan 16;17(2):215. doi: 10.3390/polym17020215 (PMC11768437; doi:10.3390/polym17020215)
Supplement: Supplementary file 1 [file polymers-17-00215-s001.zip › 20241216 Mixing Screw Design.STEP]

ISO-10303-21;
HEADER;
FILE_DESCRIPTION (( 'STEP AP203' ),
    '1' );
FILE_NAME ('20241216 Mixing Screw Design.STEP',
    '2024-12-16T14:08:26',
    ( '' ),
    ( '' ),
    'SwSTEP 2.0',
    'SolidWorks 2023',
    '' );
FILE_SCHEMA (( 'CONFIG_CONTROL_DESIGN' ));
ENDSEC;

DATA;
#1 = CARTESIAN_POINT ( 'NONE',  ( -7.647731210834079363, 4.406787080469650952, 141.3416666666851711 ) ) ;
#2 = CARTESIAN_POINT ( 'NONE',  ( -10.49421682882180740, -1.374641794797921257, 63.08333333332895165 ) ) ;
#3 = CARTESIAN_POINT ( 'NONE',  ( 4.550349697319827413, 18.02777149320960604, 117.7506967726794898 ) ) ;
#4 = CARTESIAN_POINT ( 'NONE',  ( 8.041108201484004070, 6.300658384917620758, 170.5284210545300425 ) ) ;
#5 = CARTESIAN_POINT ( 'NONE',  ( 7.144666179569412634, 0.9361866394863210816, 49.90833333333161903 ) ) ;
#7 = CARTESIAN_POINT ( 'NONE',  ( -4.071569284271908451, 7.062342633388474233, 103.6583333333279455 ) ) ;
#6 = CARTESIAN_POINT ( 'NONE',  ( 4.729011479903284076, 2.293523481604671677, 102.2393310372059148 ) ) ;
#8 = CARTESIAN_POINT ( 'NONE',  ( -2.120362585318712689, 7.886303266180770599, 106.3515386061312427 ) ) ;
#9 = CARTESIAN_POINT ( 'NONE',  ( -8.821344862945364795, -2.371648033516749798, 159.4916666666582898 ) ) ;
#10 = CARTESIAN_POINT ( 'NONE',  ( 7.443642586605131228, 4.291336835310051612, 128.6583333333368557 ) ) ;
#11 = CARTESIAN_POINT ( 'NONE',  ( 3.048644240548138207, 11.34774488369315470, 129.3333333333429778 ) ) ;
#12 = CARTESIAN_POINT ( 'NONE',  ( 7.857414664048953057, -1.027581147044078103, 88.23179472719772320 ) ) ;
#13 = ORIENTED_EDGE ( 'NONE', *, *, #77185, .T. ) ;
#14 = CARTESIAN_POINT ( 'NONE',  ( 7.665785746098890741, -17.78495822367458246, 71.01584420279803567 ) ) ;
#15 = CARTESIAN_POINT ( 'NONE',  ( -3.719941204102428678, 6.452262707818959164, 63.65833333332804500 ) ) ;
#16 = CARTESIAN_POINT ( 'NONE',  ( 5.027752705576765457, -4.680757472212899728, 73.12273667265472454 ) ) ;
#17 = CARTESIAN_POINT ( 'NONE',  ( -8.366520724557188871, -1.096127026776039903, 117.3984613938624904 ) ) ;
#18 = CARTESIAN_POINT ( 'NONE',  ( -14.06927589249023924, 8.107933983203498229, 165.1666666666654919 ) ) ;
#19 = CARTESIAN_POINT ( 'NONE',  ( -4.288438879760317235, 2.928281897298547154, 100.3374800743253985 ) ) ;
#20 = CARTESIAN_POINT ( 'NONE',  ( 5.181927709111318947, 2.210868598394524209, 128.6606138968805055 ) ) ;
#21 = CARTESIAN_POINT ( 'NONE',  ( 6.244143526345273365, 8.126618204178519989, 150.5833333333143287 ) ) ;
#22 = CARTESIAN_POINT ( 'NONE',  ( -5.453487131982898362, 17.50182878767667560, 131.6144313282479743 ) ) ;
#23 = CARTESIAN_POINT ( 'NONE',  ( 9.223264779736018326, -3.447810843943405867, 166.8066431095758446 ) ) ;
#24 = CARTESIAN_POINT ( 'NONE',  ( -5.828018583271942887, 3.173337312305901214, 102.4987573224131694 ) ) ;
#25 = CARTESIAN_POINT ( 'NONE',  ( -7.924231849685303253, -3.685769090214750410, 139.4341417173737341 ) ) ;
#26 = CARTESIAN_POINT ( 'NONE',  ( 6.526909929459612236, 5.017143270681237333, 108.2416666666637752 ) ) ;
#27 = CARTESIAN_POINT ( 'NONE',  ( -6.271042360939008020, 1.073469887345585239, 169.5482724242721417 ) ) ;
#28 = CARTESIAN_POINT ( 'NONE',  ( 6.453407369336838784, -0.5543269422499911281, 27.95370537899434993 ) ) ;
#29 = CARTESIAN_POINT ( 'NONE',  ( 10.87956293834501587, -6.269498402809841053, 168.1666666667003369 ) ) ;
#30 = CARTESIAN_POINT ( 'NONE',  ( -18.18354401260526387, -3.154749902083671120, 125.3161781221684947 ) ) ;
#31 = CARTESIAN_POINT ( 'NONE',  ( -6.420463605727529277, 5.215448767246107842, 197.8566364537317952 ) ) ;
#32 = CARTESIAN_POINT ( 'NONE',  ( -4.736493483572387753, 8.636836405475577294, 194.5895988842886766 ) ) ;
#33 = CARTESIAN_POINT ( 'NONE',  ( -16.36742772827060222, 7.753202552893081467, 148.0204266603447252 ) ) ;
#34 = CARTESIAN_POINT ( 'NONE',  ( -7.647731210834079363, 4.406787080469287687, 139.4817947272197216 ) ) ;
#35 = CARTESIAN_POINT ( 'NONE',  ( 13.08962843394631825, -13.64013311429085284, 99.35094867829964471 ) ) ;
#37 = CARTESIAN_POINT ( 'NONE',  ( -7.777662287899295812, 5.975969704012043415, 125.5833333333263511 ) ) ;
#36 = CARTESIAN_POINT ( 'NONE',  ( 6.285908687699405917, -10.90425428602752511, 176.8333333333080191 ) ) ;
#38 = DIRECTION ( 'NONE',  ( 0.7902780218978558979, -0.6127484378643589524, 0.000000000000000000 ) ) ;
#39 = CARTESIAN_POINT ( 'NONE',  ( 0.7852216531073054062, 3.159368415697728416, 15.19124559879216285 ) ) ;
#40 = CARTESIAN_POINT ( 'NONE',  ( -7.503986496124327665, -5.768029972869746835, 180.1015386061386891 ) ) ;
#41 = CARTESIAN_POINT ( 'NONE',  ( 1.852088602103587167, 6.895321130812672727, 48.01820527280030859 ) ) ;
#42 = CARTESIAN_POINT ( 'NONE',  ( -5.038584500602748761, -0.5157328693768427064, 29.03155871986495029 ) ) ;
#43 = CARTESIAN_POINT ( 'NONE',  ( -7.558311515478299825, 9.833555170566601333, 159.4166666666504852 ) ) ;
#44 = CARTESIAN_POINT ( 'NONE',  ( -4.083234939443957323, -17.53870578404103142, 154.1044216873975756 ) ) ;
#45 = CARTESIAN_POINT ( 'NONE',  ( 3.010107626459439967, 7.019940099832645330, 140.5043431866265848 ) ) ;
#46 = CARTESIAN_POINT ( 'NONE',  ( -9.681648784931653040, -1.268276887058824132, 123.0833333333328881 ) ) ;
#47 = CARTESIAN_POINT ( 'NONE',  ( 5.020506249562936674, 8.472799483658633335, 181.2691588478612061 ) ) ;
#48 = CARTESIAN_POINT ( 'NONE',  ( 14.92590849580772350, -12.26046929866906510, 70.50082362149360904 ) ) ;
#49 = CARTESIAN_POINT ( 'NONE',  ( -9.097932359699900218, -2.681160882531295808, 150.5540731136710804 ) ) ;
#50 = CARTESIAN_POINT ( 'NONE',  ( -5.956583372991429925, -3.660817344926137196, 78.80002571867085237 ) ) ;
#51 = CARTESIAN_POINT ( 'NONE',  ( -1.547273996234380444, -19.32345870079205596, 68.91714611061942719 ) ) ;
#52 = CARTESIAN_POINT ( 'NONE',  ( -4.424331725202387489, 0.2960592451211602194, 45.92829682591994356 ) ) ;
#53 = CARTESIAN_POINT ( 'NONE',  ( -5.135542847433327118, 0.6867367156332122580, 47.55130925115906848 ) ) ;
#54 = CARTESIAN_POINT ( 'NONE',  ( 1.852088601950190094, 6.895321130729500148, 43.64846139386261825 ) ) ;
#55 = CARTESIAN_POINT ( 'NONE',  ( -9.079269209026154641, 1.187521533005342134, 160.0916666666685444 ) ) ;
#57 = CARTESIAN_POINT ( 'NONE',  ( -6.524627735581515431, -7.749136113682671301, 33.39613275302473738 ) ) ;
#56 = CARTESIAN_POINT ( 'NONE',  ( -4.197553052445034183, -1.459173866856544821, 48.01894108053787136 ) ) ;
#58 = CARTESIAN_POINT ( 'NONE',  ( 5.285317092354570256, -6.875865846553257832, 133.2416666666480296 ) ) ;
#59 = B_SPLINE_CURVE_WITH_KNOTS ( 'NONE', 3,
 ( #15747, #143554, #50316, #95462, #40496, #96943 ),
 .UNSPECIFIED., .F., .F.,
 ( 4, 2, 4 ),
 ( 9.277432528028626048E-17, 0.001897014119512790975, 0.003794028239025489142 ),
 .UNSPECIFIED. ) ;
#60 = CARTESIAN_POINT ( 'NONE',  ( -7.461284358467727529, -2.006141927351431153, 76.98179472719698424 ) ) ;
#61 = CARTESIAN_POINT ( 'NONE',  ( -7.830362727718644500, 2.103374049389725275, 101.1583333333257002 ) ) ;
#62 = CARTESIAN_POINT ( 'NONE',  ( -7.220103752035230471, -4.162497107864425061, 34.83333333333333570 ) ) ;
#63 = CARTESIAN_POINT ( 'NONE',  ( -8.910806861055164063, -0.9246625048971599536, 180.6731135347308168 ) ) ;
#65 = CARTESIAN_POINT ( 'NONE',  ( -8.141314610415028241, -2.188894980957370340, 118.8416666666728361 ) ) ;
#64 = CARTESIAN_POINT ( 'NONE',  ( -2.354659496690585385, -8.765404324762878119, 153.6484613938782502 ) ) ;
#66 = CARTESIAN_POINT ( 'NONE',  ( 4.525839126941050061, 2.747862681638280957, 49.05698178857274883 ) ) ;
#67 = CARTESIAN_POINT ( 'NONE',  ( 4.427160860593613911, -5.759206914150447609, 55.10153860613286980 ) ) ;
#68 = CARTESIAN_POINT ( 'NONE',  ( 4.301368810799929499, 8.785985256333960436, 163.6468256254440234 ) ) ;
#69 = CARTESIAN_POINT ( 'NONE',  ( 6.611774783116969978, -6.963867597997301928, 135.4012522752973098 ) ) ;
#70 = CARTESIAN_POINT ( 'NONE',  ( -2.171906445086167370, -8.085374072083197916, 115.5083333333346332 ) ) ;
#71 = CARTESIAN_POINT ( 'NONE',  ( 5.970011415452592729, -3.439809860218146831, 33.85153860613836940 ) ) ;
#72 = CARTESIAN_POINT ( 'NONE',  ( -4.527042030585188392, 9.163877928020538022, 19.18696800534019431 ) ) ;
#73 = CARTESIAN_POINT ( 'NONE',  ( 4.365670964372137419, 0.7732552094058475767, 47.18296750226705427 ) ) ;
#74 = CARTESIAN_POINT ( 'NONE',  ( -7.590417900533338980, -17.19110319135816667, 104.7840482382248410 ) ) ;
#75 = CARTESIAN_POINT ( 'NONE',  ( -2.303115637879548316, 8.566333518403050462, 144.4916666666729554 ) ) ;
#76 = CARTESIAN_POINT ( 'NONE',  ( -5.200971063285067864, -9.025652181424382192, 153.1666666666562833 ) ) ;
#77 = CARTESIAN_POINT ( 'NONE',  ( -2.098641976145205312, -4.868723528582994398, 107.4145167249536286 ) ) ;
#78 = CARTESIAN_POINT ( 'NONE',  ( 5.819181387621465973, 3.884010372432616399E-15, 71.97984006624510300 ) ) ;
#79 = B_SPLINE_CURVE_WITH_KNOTS ( 'NONE', 3,
 ( #68471, #1514, #103806, #57912, #113583, #91017, #67714, #102310, #103060, #136908, #116550, #127116 ),
 .UNSPECIFIED., .F., .F.,
 ( 4, 2, 2, 2, 2, 4 ),
 ( 0.4245223003806875006, 0.4255131535617204253, 0.4265040067427533499, 0.4284857131048191436, 0.4304674194668849929, 0.4324491258289508422 ),
 .UNSPECIFIED. ) ;
#80 = CARTESIAN_POINT ( 'NONE',  ( -6.437680189543904419, -0.7738237830099482517, 29.14218497330771740 ) ) ;
#81 = CARTESIAN_POINT ( 'NONE',  ( -10.74349856820369631, 1.405368646577539016, 176.9166666666656909 ) ) ;
#82 = CARTESIAN_POINT ( 'NONE',  ( -17.45480985183691303, 8.244362818396412607, 71.60589363122775808 ) ) ;
#83 = CARTESIAN_POINT ( 'NONE',  ( -1.500309241136767779, -11.46879128725710117, 111.9166666666684478 ) ) ;
#84 = CARTESIAN_POINT ( 'NONE',  ( -4.011205490396237749, -6.961391294494662318, 94.48179472719077410 ) ) ;
#85 = CARTESIAN_POINT ( 'NONE',  ( -7.682864014750808934, 1.004732520400763107, 82.60153860613250743 ) ) ;
#86 = CARTESIAN_POINT ( 'NONE',  ( -4.947180225529812958, -8.395714682185685618, 91.57919168988787817 ) ) ;
#88 = ORIENTED_EDGE ( 'NONE', *, *, #6510, .F. ) ;
#87 = CARTESIAN_POINT ( 'NONE',  ( 7.923714225362379793, 6.231996690007505002, 62.58686514011531443 ) ) ;
#89 = CARTESIAN_POINT ( 'NONE',  ( 1.842329932671975978, -6.627092868777056722, 111.8781661680884554 ) ) ;
#90 = CARTESIAN_POINT ( 'NONE',  ( 1.493106550134783994, 8.220410397676682024, 108.2965581287679555 ) ) ;
#92 = DIRECTION ( 'NONE',  ( -0.4845028186325486819, 0.000000000000000000, -0.8747896997205188985 ) ) ;
#91 = CARTESIAN_POINT ( 'NONE',  ( -5.691336877709779252, 2.429251852956864077, 41.21492043109128645 ) ) ;
#93 = CARTESIAN_POINT ( 'NONE',  ( -10.82796607989115500, 2.733699827067405330, 157.1747028348761148 ) ) ;
#94 = CARTESIAN_POINT ( 'NONE',  ( 2.348803901879937150, -8.736341081231218553, 153.8416666666597052 ) ) ;
#95 = CARTESIAN_POINT ( 'NONE',  ( 7.358915188202980850, -5.654161116919537378, 88.58333333331596293 ) ) ;
#96 = LINE ( 'NONE', #44429, #98399 ) ;
#97 = CARTESIAN_POINT ( 'NONE',  ( 1.523157867589259862, 11.64334193648463156, 128.9166666666648950 ) ) ;
#98 = CARTESIAN_POINT ( 'NONE',  ( 8.311322173939350577, 2.234583243139543374, 128.8416666666630306 ) ) ;
#99 = CARTESIAN_POINT ( 'NONE',  ( 9.928085291868331552, 2.500877714583402245, 113.7222520874406513 ) ) ;
#100 = CARTESIAN_POINT ( 'NONE',  ( 5.970011415241283537, -3.439809860252625473, 29.48179472719814953 ) ) ;
#101 = CARTESIAN_POINT ( 'NONE',  ( -4.538647610541604038, -7.876511183119893289, 156.3416666666562946 ) ) ;
#102 = CARTESIAN_POINT ( 'NONE',  ( 4.335290345346775709, -7.519902577152147494, 133.0083333333626854 ) ) ;
#103 = CARTESIAN_POINT ( 'NONE',  ( -8.481329737022212711, -2.280271506300399764, 138.8416666666749677 ) ) ;
#104 = ORIENTED_EDGE ( 'NONE', *, *, #109240, .T. ) ;
#105 = CARTESIAN_POINT ( 'NONE',  ( -1.752394669925360970, 9.948802974135457333, 121.3271900363203599 ) ) ;
#106 = CARTESIAN_POINT ( 'NONE',  ( 6.307250884849332273, -4.845953480983049566, 92.40833333332497546 ) ) ;
#107 = CARTESIAN_POINT ( 'NONE',  ( -4.925239248935885605, -0.8599133270695991094, 31.51943600967864612 ) ) ;
#108 = CARTESIAN_POINT ( 'NONE',  ( 2.418906309784602193, -8.997194500342722279, 90.66666666664754359 ) ) ;
#109 = CARTESIAN_POINT ( 'NONE',  ( 9.749590505070349522, -2.389296878041717420, 114.1607827571432523 ) ) ;
#110 = CARTESIAN_POINT ( 'NONE',  ( -8.381066611804278921, 1.096127026775990387, 120.0916666666720829 ) ) ;
#111 = CARTESIAN_POINT ( 'NONE',  ( 5.155420647207733076, -7.088670441724213234, 123.6096269870827200 ) ) ;
#112 = CARTESIAN_POINT ( 'NONE',  ( 6.806074663446916695, 5.231682328081081579, 130.1015386061162644 ) ) ;
#113 = CARTESIAN_POINT ( 'NONE',  ( -4.756141019205514020, -6.152241451135324724, 116.1390302701302488 ) ) ;
#114 = CARTESIAN_POINT ( 'NONE',  ( 10.56894791891337171, -1.382520019960428392, 166.9166666666330627 ) ) ;
#115 = CARTESIAN_POINT ( 'NONE',  ( -8.647105054849317796, -6.646520519422209894, 81.41666666666952779 ) ) ;
#116 = CARTESIAN_POINT ( 'NONE',  ( -9.082198281719655597, -2.441750441420561746, 102.6666666666556722 ) ) ;
#117 = CARTESIAN_POINT ( 'NONE',  ( 2.653203221141449131, 9.876295558860988422, 142.3333333333324333 ) ) ;
#118 = CARTESIAN_POINT ( 'NONE',  ( 9.703609791074077506, 2.608750144885295441, 25.66666666666448293 ) ) ;
#119 = CARTESIAN_POINT ( 'NONE',  ( -5.376785103305797620, -9.330692144114873798, 173.1666666666878882 ) ) ;
#120 = CARTESIAN_POINT ( 'NONE',  ( -5.554012012906230922, -0.7697699043160380894, 125.4263356839567223 ) ) ;
#121 = ORIENTED_EDGE ( 'NONE', *, *, #11413, .T. ) ;
#122 = CARTESIAN_POINT ( 'NONE',  ( -2.449465480407628792, -19.47287141298627233, 36.65555148430887300 ) ) ;
#123 = CARTESIAN_POINT ( 'NONE',  ( 4.099112510384818719, 7.113911276106230197, 108.8515386061175718 ) ) ;
#124 = CARTESIAN_POINT ( 'NONE',  ( -5.809306399102181828, 8.091537242571225974, 146.0070490992198984 ) ) ;
#125 = CARTESIAN_POINT ( 'NONE',  ( 4.277630339779998181, -8.833723056917127892, 166.5373426255266338 ) ) ;
#126 = CARTESIAN_POINT ( 'NONE',  ( -7.952771173659496817, 4.582601120407154838, 163.8515386061118306 ) ) ;
#127 = CARTESIAN_POINT ( 'NONE',  ( 5.349241878253561566, -9.279123501262976248, 169.8333333333497137 ) ) ;
#128 = CARTESIAN_POINT ( 'NONE',  ( 7.364404129562005963, 5.660760443897826732, 170.1015386061339711 ) ) ;
#129 = CARTESIAN_POINT ( 'NONE',  ( -6.178813126311157866, -0.1730880601753308767, 85.63382142792677598 ) ) ;
#130 = CARTESIAN_POINT ( 'NONE',  ( -1.846233007477100285, 6.866257887045700059, 43.84166666666666856 ) ) ;
#131 = CARTESIAN_POINT ( 'NONE',  ( -0.8058244876751510244, 6.014065621756536473, 153.1676032017230398 ) ) ;
#132 = CARTESIAN_POINT ( 'NONE',  ( 4.363240600480829734, 5.679130235400393190, 46.75833333333047648 ) ) ;
#133 = CARTESIAN_POINT ( 'NONE',  ( -2.956053428486721035, -17.61974249731511222, 164.5474275936368542 ) ) ;
#134 = CARTESIAN_POINT ( 'NONE',  ( 4.335290345346775709, -7.519902577152147494, 131.1484613938743280 ) ) ;
#135 = CARTESIAN_POINT ( 'NONE',  ( -18.66843685904609629, 2.788574788475409960, 102.0052939479667060 ) ) ;
#136 = CARTESIAN_POINT ( 'NONE',  ( 6.806074662618810223, 5.231682328590568254, 127.5916666666865069 ) ) ;
#137 = CARTESIAN_POINT ( 'NONE',  ( 4.159216660216548789, 2.969464243878752185, 44.79421965214081069 ) ) ;
#138 = CARTESIAN_POINT ( 'NONE',  ( 2.797127403423311787, -6.070746731836023535, 186.4571048685718324 ) ) ;
#139 = CARTESIAN_POINT ( 'NONE',  ( 4.413675464806328996, 0.6200031305574140728, 44.35776137657245499 ) ) ;
#140 = CARTESIAN_POINT ( 'NONE',  ( -7.373133345480075818, -1.440218473538430244, 77.13180590634161149 ) ) ;
#141 = ADVANCED_FACE ( 'NONE', ( #39545 ), #124080, .T. ) ;
#142 = CARTESIAN_POINT ( 'NONE',  ( -1.897776865139719327, -7.065328693903138557, 55.50833333334118436 ) ) ;
#143 = CARTESIAN_POINT ( 'NONE',  ( 3.231397293076999411, 12.02777513600405257, 169.3333333333435178 ) ) ;
#144 = CARTESIAN_POINT ( 'NONE',  ( 5.953911548318172819, 7.936390034499864576, 30.89794796078480132 ) ) ;
#146 = CARTESIAN_POINT ( 'NONE',  ( -1.141573840403944606, -7.870161845245773335, 95.55741406968049034 ) ) ;
#145 = CARTESIAN_POINT ( 'NONE',  ( 4.083234939443957323, 17.53870578404103142, 154.1044216873975756 ) ) ;
#147 = CARTESIAN_POINT ( 'NONE',  ( 4.139284456506974408, 7.162481396338896467, 195.0394891635713464 ) ) ;
#148 = CARTESIAN_POINT ( 'NONE',  ( -4.441324628585188172, -3.166352775041391787, 115.3153446201400527 ) ) ;
#149 = CARTESIAN_POINT ( 'NONE',  ( 1.591703747417490433, -12.15244799704462153, 151.0833333333408461 ) ) ;
#150 = CARTESIAN_POINT ( 'NONE',  ( 2.774514661701234175, 10.32769950502365752, 69.33333333332328152 ) ) ;
#152 = CARTESIAN_POINT ( 'NONE',  ( -7.043967052661704642, 6.994738031280919976, 165.4544130318504358 ) ) ;
#151 = CARTESIAN_POINT ( 'NONE',  ( 7.119274428509043240, -6.676582399736956219, 155.3841102465859763 ) ) ;
#153 = CARTESIAN_POINT ( 'NONE',  ( -16.64112239987473529, -6.275043362185899198, 169.0279790492973859 ) ) ;
#154 = CARTESIAN_POINT ( 'NONE',  ( 7.291276794947759043, 1.960453665350129215, 69.49166666666398839 ) ) ;
#155 = CARTESIAN_POINT ( 'NONE',  ( 5.873916812669065735, 10.19322302208594344, 130.1666666666570222 ) ) ;
#156 = CARTESIAN_POINT ( 'NONE',  ( -6.491856947586989612, 5.305412717829565139, 110.1122738436816491 ) ) ;
#157 = CARTESIAN_POINT ( 'NONE',  ( -0.9439370115210865553, 9.104390479180592521, 164.9961417721926580 ) ) ;
#158 = CARTESIAN_POINT ( 'NONE',  ( -0.04281057878029810582, -8.285302534531036045, 171.2720274729785217 ) ) ;
#159 = CARTESIAN_POINT ( 'NONE',  ( 7.021963870780181693, -9.135643337943914588, 109.4166666666738053 ) ) ;
#160 = CARTESIAN_POINT ( 'NONE',  ( 0.000000000000000000, -16.94999999999999929, 204.9999999999999716 ) ) ;
#161 = CARTESIAN_POINT ( 'NONE',  ( -9.190423232196344827, 2.468880155430512424, 181.1583333333144594 ) ) ;
#162 = CARTESIAN_POINT ( 'NONE',  ( -6.463611677863791982, -5.155069345209811082, 193.8433557665888429 ) ) ;
#163 = CARTESIAN_POINT ( 'NONE',  ( -3.659577409096723688, -6.351311369220893788, 56.99166666666406655 ) ) ;
#164 = CARTESIAN_POINT ( 'NONE',  ( -9.422213408131398182, -2.533126967665202400, 115.6666666666792480 ) ) ;
#165 = CARTESIAN_POINT ( 'NONE',  ( -7.224821763116687556, -5.553490914987357918, 158.2416666666785545 ) ) ;
#166 = CARTESIAN_POINT ( 'NONE',  ( -9.461741927763220872, 16.61015618059326471, 22.41932862987098574 ) ) ;
#167 = CARTESIAN_POINT ( 'NONE',  ( -7.224821762391219870, -5.553490915579096132, 158.2416666666715059 ) ) ;
#169 = CARTESIAN_POINT ( 'NONE',  ( -8.017419426108343572, -1.050429773614406814, 97.39846139386001767 ) ) ;
#168 = CARTESIAN_POINT ( 'NONE',  ( 0.6166349387533343052, 6.477871076775021386, 36.87506944876732007 ) ) ;
#170 = CARTESIAN_POINT ( 'NONE',  ( 8.339312265014790171, -4.805389473067580575, 115.1666666666687888 ) ) ;
#171 = CARTESIAN_POINT ( 'NONE',  ( 0.3871432495883695979, -5.690541031030700303, 130.9539048452814143 ) ) ;
#172 = CARTESIAN_POINT ( 'NONE',  ( -6.984661417664142391, 0.9133380142183495920, 40.09166666667554324 ) ) ;
#173 = CARTESIAN_POINT ( 'NONE',  ( 4.655755943440833988, -2.172770180773413884, 45.88390414058812894 ) ) ;
#175 = CARTESIAN_POINT ( 'NONE',  ( -2.120362585318712689, 7.886303266180770599, 106.3515386061312427 ) ) ;
#174 = CARTESIAN_POINT ( 'NONE',  ( 7.454130805274693294, -15.83162014052119559, 186.4118625293076548 ) ) ;
#176 = CARTESIAN_POINT ( 'NONE',  ( -4.963508506264420639, 6.457118746228458939, 102.5916666666676207 ) ) ;
#177 = CARTESIAN_POINT ( 'NONE',  ( 2.569257889744802625, -4.266223403585400753, 83.09340829855165111 ) ) ;
#178 = CARTESIAN_POINT ( 'NONE',  ( 8.555617261055873612, -1.118975652286895883, 130.0916666666680044 ) ) ;
#179 = CARTESIAN_POINT ( 'NONE',  ( 7.748682549379404705, 4.467150875352752237, 148.6583333333387600 ) ) ;
#180 = CARTESIAN_POINT ( 'NONE',  ( 6.308594780312776429, 2.493562125720604428, 29.28948517154057285 ) ) ;
#181 = CARTESIAN_POINT ( 'NONE',  ( 1.983297796849202266, -7.376280576352673535, 74.49166666666248204 ) ) ;
#182 = CARTESIAN_POINT ( 'NONE',  ( 7.085239396513146382, 5.446221385984501673, 150.1015386061510810 ) ) ;
#183 = CARTESIAN_POINT ( 'NONE',  ( -0.2090579005002446422, 2.330977776601868001, 1.993960990940831124 ) ) ;
#184 = EDGE_CURVE ( 'NONE', #52052, #15101, #134264, .T. ) ;
#185 = CARTESIAN_POINT ( 'NONE',  ( -3.279781627905994146, 1.665170464305743891, 25.72524222491636081 ) ) ;
#186 = CARTESIAN_POINT ( 'NONE',  ( -17.39280389622759415, -2.645905405535014854, 180.4986534751026284 ) ) ;
#187 = VERTEX_POINT ( 'NONE', #122222 ) ;
#188 = CARTESIAN_POINT ( 'NONE',  ( 4.511104385450861898, -7.824942540109205424, 153.0083333333041651 ) ) ;
#189 = CARTESIAN_POINT ( 'NONE',  ( -3.769844723350354698, 14.02408175045546912, 67.66666666667040886 ) ) ;
#190 = CARTESIAN_POINT ( 'NONE',  ( -19.08283092746971477, -4.024014753166666125, 47.24606936899457565 ) ) ;
#191 = CARTESIAN_POINT ( 'NONE',  ( 9.653960167731785447, 16.62510867571197082, 80.69619637075794572 ) ) ;
#192 = CARTESIAN_POINT ( 'NONE',  ( -4.673322285491612327, 0.2049956060522788726, 59.41654148138474056 ) ) ;
#193 = CARTESIAN_POINT ( 'NONE',  ( -3.198270135660139513, 18.85869902802123832, 81.07786579232494262 ) ) ;
#194 = CARTESIAN_POINT ( 'NONE',  ( 1.806478244939507816, -5.921619302958544218, 84.35756672895746533 ) ) ;
#195 = CARTESIAN_POINT ( 'NONE',  ( 6.307250884849332273, -4.845953480983049566, 92.40833333332497546 ) ) ;
#196 = CARTESIAN_POINT ( 'NONE',  ( 12.11277891775922022, -3.254241424707078334, 167.3333333332996915 ) ) ;
#197 = CARTESIAN_POINT ( 'NONE',  ( 18.67694881997256928, 0.1981819012730599572, 115.1265679727242741 ) ) ;
#198 = CARTESIAN_POINT ( 'NONE',  ( 7.423909817257292154, -5.704109712791956888, 172.4083333333417158 ) ) ;
#199 = CARTESIAN_POINT ( 'NONE',  ( 5.167536585423023077, -18.94682535495452314, 36.11658991923498263 ) ) ;
#200 = CARTESIAN_POINT ( 'NONE',  ( -8.542018699609938537, -0.08178449428227244078, 115.2168052537883369 ) ) ;
#201 = CARTESIAN_POINT ( 'NONE',  ( -10.50876271623488023, 1.374641794963624930, 56.91666666667517660 ) ) ;
#202 = CARTESIAN_POINT ( 'NONE',  ( 9.404522575409608010, -7.226217433168070414, 135.5833333333519306 ) ) ;
#203 = CARTESIAN_POINT ( 'NONE',  ( -4.226166155700419758, 2.345625487310395663, 71.69120878559289167 ) ) ;
#204 = CONICAL_SURFACE ( 'NONE', #19060, 4.981759803851627311, 0.02617993877991501780 ) ;
#205 = CARTESIAN_POINT ( 'NONE',  ( -8.170377853557942771, 2.194750576641015805, 120.5083333333284088 ) ) ;
#206 = CARTESIAN_POINT ( 'NONE',  ( -7.490347601109601960, 2.011997524115562097, 80.50833333332664665 ) ) ;
#208 = CARTESIAN_POINT ( 'NONE',  ( 4.956909178619161693, 6.451629805429310416, 30.58333333333446191 ) ) ;
#207 = CARTESIAN_POINT ( 'NONE',  ( 10.31966617947706943, 1.351793168215488894, 53.08333333333843740 ) ) ;
#209 = CARTESIAN_POINT ( 'NONE',  ( -5.178047564119187207, 6.736283479310604783, 122.5916666666742003 ) ) ;
#210 = CARTESIAN_POINT ( 'NONE',  ( -5.537891460783990638, 2.638585920711276511, 156.4599828181358419 ) ) ;
#211 = CARTESIAN_POINT ( 'NONE',  ( -6.970115530312718022, -0.9133380141097863225, 41.76820527280184336 ) ) ;
#212 = CARTESIAN_POINT ( 'NONE',  ( 5.542714193463768702, -1.579942621437331329, 137.6155678601473937 ) ) ;
#213 = CARTESIAN_POINT ( 'NONE',  ( 1.234003947172277682, 9.434368698617085158, 108.9166666666721994 ) ) ;
#214 = CARTESIAN_POINT ( 'NONE',  ( -8.148281276307031362, 6.260791672275522579, 38.58333333332807769 ) ) ;
#215 = FACE_OUTER_BOUND ( 'NONE', #84139, .T. ) ;
#216 = CARTESIAN_POINT ( 'NONE',  ( -12.59973403578256779, 0.8244126572060376246, 176.7083333333351618 ) ) ;
#217 = CARTESIAN_POINT ( 'NONE',  ( 3.140020766855585510, 11.68776000998794729, 149.3333333333324617 ) ) ;
#218 = CARTESIAN_POINT ( 'NONE',  ( -9.484599254327370943, -7.290137693236536265, 134.4166666666952494 ) ) ;
#219 = CARTESIAN_POINT ( 'NONE',  ( -3.817185638357718069, 0.06379356535053884447, 25.66930917479746199 ) ) ;
#220 = CARTESIAN_POINT ( 'NONE',  ( -3.134165170579185755, 11.65869676708230251, 147.6666666666526169 ) ) ;
#221 = CARTESIAN_POINT ( 'NONE',  ( 11.43274866518117783, -3.071488372062171734, 134.3333333333068254 ) ) ;
#222 = CARTESIAN_POINT ( 'NONE',  ( 1.823710235847182837, -6.990699412524505441, 54.51269203514616635 ) ) ;
#223 = CARTESIAN_POINT ( 'NONE',  ( 5.285317092466192079, -6.875865846787940328, 130.7317947272076708 ) ) ;
#224 = CARTESIAN_POINT ( 'NONE',  ( 11.74370054825959819, 3.157009302617102886, 145.6666666666488936 ) ) ;
#225 = CARTESIAN_POINT ( 'NONE',  ( -3.104207937729202449, 7.090151825980140821, 83.36143530672212876 ) ) ;
#226 = CARTESIAN_POINT ( 'NONE',  ( -2.738724151908805471, 10.18724744193725584, 167.6666666666805554 ) ) ;
#227 = CARTESIAN_POINT ( 'NONE',  ( 8.567028375983317900, -6.582600259145944932, 68.58333333334093140 ) ) ;
#228 = CARTESIAN_POINT ( 'NONE',  ( -1.198945846231509016, 9.151998646289616346, 166.7682052727959956 ) ) ;
#229 = CARTESIAN_POINT ( 'NONE',  ( 2.467886490016598433, -3.908364728866162707, 54.68349455299379969 ) ) ;
#230 = CARTESIAN_POINT ( 'NONE',  ( 8.000370290859727618, -2.149062312578334133, 113.0182052727966067 ) ) ;
#231 = CARTESIAN_POINT ( 'NONE',  ( -0.9704595806409358483, 7.406492153373576137, 62.39846139385620916 ) ) ;
#232 = CARTESIAN_POINT ( 'NONE',  ( 6.247745196370040333, 4.802604212832648045, 87.59166666666480694 ) ) ;
#233 = CARTESIAN_POINT ( 'NONE',  ( -5.185877993332564273, -3.780174900017986506, 172.1330373422118214 ) ) ;
#235 = CARTESIAN_POINT ( 'NONE',  ( -7.649633972505743174, 5.557788471872393110, 182.3249911662379361 ) ) ;
#234 = CARTESIAN_POINT ( 'NONE',  ( 7.021963870779547534, -9.135643337772364703, 116.4166666666559138 ) ) ;
#236 = CARTESIAN_POINT ( 'NONE',  ( -5.118951697545352175, 8.865527917443376538, 196.6923628919452653 ) ) ;
#237 = CARTESIAN_POINT ( 'NONE',  ( 4.470171677806949795, -7.753923686962445494, 76.83333333331907511 ) ) ;
#238 = FACE_OUTER_BOUND ( 'NONE', #106347, .T. ) ;
#239 = DIRECTION ( 'NONE',  ( -0.000000000000000000, -0.000000000000000000, 1.000000000000000000 ) ) ;
#240 = CARTESIAN_POINT ( 'NONE',  ( -6.387327563697994037, -4.909873741055702290, 98.24166666666368997 ) ) ;
#241 = CARTESIAN_POINT ( 'NONE',  ( 2.257427375640709055, -8.396325955070960134, 133.8416666666740298 ) ) ;
#242 = CARTESIAN_POINT ( 'NONE',  ( 8.601238835737698096, -2.310541247707375678, 74.33333333335238535 ) ) ;
#243 = CARTESIAN_POINT ( 'NONE',  ( -5.178047564119187207, 6.736283479310604783, 123.2416666666742060 ) ) ;
#244 = CARTESIAN_POINT ( 'NONE',  ( -6.427571359593468259, 3.703530920353003353, 61.34166666666501300 ) ) ;
#245 = CARTESIAN_POINT ( 'NONE',  ( 1.760712075726654335, 6.555306004451636248, 26.15833333333257116 ) ) ;
#246 = CARTESIAN_POINT ( 'NONE',  ( -7.830362727718644500, 2.103374049389725275, 101.1583333333257002 ) ) ;
#247 = CARTESIAN_POINT ( 'NONE',  ( 16.04186512264546494, 10.19721688260070103, 89.42518563567152512 ) ) ;
#248 = CARTESIAN_POINT ( 'NONE',  ( 7.185349552062496592, -7.266463899822174000, 157.4576628169709238 ) ) ;
#249 = CARTESIAN_POINT ( 'NONE',  ( 3.662715534095059233, 2.987964785782165400, 62.83899841997195068 ) ) ;
#250 = CARTESIAN_POINT ( 'NONE',  ( -8.481329737025680160, -2.280271506365438405, 141.3515386061383765 ) ) ;
#251 = CARTESIAN_POINT ( 'NONE',  ( -2.497359315403199442, 8.263710157379579258, 119.9833206692900518 ) ) ;
#252 = CARTESIAN_POINT ( 'NONE',  ( -17.07282224551991590, 9.518482364498208170, 43.35246732945578430 ) ) ;
#253 = CARTESIAN_POINT ( 'NONE',  ( 10.87956293834501587, -6.269498402809841053, 168.1666666667003369 ) ) ;
#254 = CARTESIAN_POINT ( 'NONE',  ( 3.486376999401417986, 7.095349216168274964, 91.94007503313208929 ) ) ;
#255 = CARTESIAN_POINT ( 'NONE',  ( -6.125726584967631894, -2.613680259000570327, 45.63825693772160008 ) ) ;
#256 = CARTESIAN_POINT ( 'NONE',  ( 1.119760814400769133, -8.547069564833606137, 51.08333333333951742 ) ) ;
#257 = CARTESIAN_POINT ( 'NONE',  ( 3.468824898020968828, 3.169162102545370896, 65.57718981762070598 ) ) ;
#258 = CARTESIAN_POINT ( 'NONE',  ( 7.190171266595396737, -4.143066020409446715, 111.3416666666684449 ) ) ;
#259 = CARTESIAN_POINT ( 'NONE',  ( -4.909706777988560589, 8.516523594104787875, 126.8333333333263226 ) ) ;
#260 = CARTESIAN_POINT ( 'NONE',  ( -11.23367785917248263, -3.019944513242391881, 115.6666666666792480 ) ) ;
#262 = VERTEX_POINT ( 'NONE', #89106 ) ;
#261 = CARTESIAN_POINT ( 'NONE',  ( -2.500000000000000888, 5.206800567116836476, -2.000000000000001776 ) ) ;
#263 = CARTESIAN_POINT ( 'NONE',  ( 9.964443049796429364, -5.742056282659913080, 108.1666666666684335 ) ) ;
#265 = CARTESIAN_POINT ( 'NONE',  ( -17.22458545089680371, 0.4338416398279148489, 197.8858435568103005 ) ) ;
#264 = CARTESIAN_POINT ( 'NONE',  ( -5.786009792720470557, -10.04070304058941510, 113.1666666666791912 ) ) ;
#266 = CARTESIAN_POINT ( 'NONE',  ( -6.318835781008471209, -0.6644317910561071683, 90.20038493555445314 ) ) ;
#268 = CARTESIAN_POINT ( 'NONE',  ( 6.394025917132671211, -7.239034374241115621, 157.2732687441046266 ) ) ;
#267 = CARTESIAN_POINT ( 'NONE',  ( -6.666492296828470110, -5.124412799010857000, 118.2416666666961476 ) ) ;
#269 = CARTESIAN_POINT ( 'NONE',  ( 6.713049429159380743, -7.717560962108193756, 187.3279796738940775 ) ) ;
#270 = CARTESIAN_POINT ( 'NONE',  ( -6.681042679409725515, -3.851801735253090442, 78.00833333333760322 ) ) ;
#271 = CARTESIAN_POINT ( 'NONE',  ( 7.423909816731326217, -5.704109713437778950, 172.4083333333497876 ) ) ;
#272 = CARTESIAN_POINT ( 'NONE',  ( -6.666492296911608051, -5.124412799003049912, 115.7317947272003238 ) ) ;
#273 = CARTESIAN_POINT ( 'NONE',  ( -4.011205490282256036, -6.961391294459638779, 96.99166666665573189 ) ) ;
#274 = CARTESIAN_POINT ( 'NONE',  ( 6.151331612260602988, 8.165469157107814624, 30.88601332761308882 ) ) ;
#275 = CARTESIAN_POINT ( 'NONE',  ( 5.272033609144106236, -1.205182886166926703, 114.3613562016446963 ) ) ;
#276 = CARTESIAN_POINT ( 'NONE',  ( 19.18471312472388135, -3.047068979079184725, 24.68777828590862811 ) ) ;
#277 = CARTESIAN_POINT ( 'NONE',  ( -5.888503785131135260, 4.524144893866186123, 61.75833333333792297 ) ) ;
#278 = CARTESIAN_POINT ( 'NONE',  ( 14.11720825237960319, 13.33327129787703136, 65.64536097746001531 ) ) ;
#279 = CARTESIAN_POINT ( 'NONE',  ( 0.02523561909046355758, 6.505291137035865923, 34.62133363039544776 ) ) ;
#280 = CARTESIAN_POINT ( 'NONE',  ( 9.201662387206710036, 0.8578181231088890524, 169.8983625756969502 ) ) ;
#281 = CARTESIAN_POINT ( 'NONE',  ( -0.8076368925564066936, 10.18436004342674650, 68.53232467147365981 ) ) ;
#282 = CARTESIAN_POINT ( 'NONE',  ( -4.321900862944298538, -7.500452367306007062, 60.16666666666228735 ) ) ;
#283 = CARTESIAN_POINT ( 'NONE',  ( -2.211739112576890598, 8.226318392119702949, 123.8416666666600889 ) ) ;
#284 = CARTESIAN_POINT ( 'NONE',  ( 4.982200207863140662, 0.01925532732544148196, 30.57869542821788755 ) ) ;
#285 = CARTESIAN_POINT ( 'NONE',  ( -7.037651285625583952, 4.055158999351588633, 101.3416666666575168 ) ) ;
#286 = CARTESIAN_POINT ( 'NONE',  ( -7.342691248069948884, 4.230973040459829804, 119.4817947271949095 ) ) ;
#287 = CARTESIAN_POINT ( 'NONE',  ( 1.016156832583373415, 7.770139339365701225, 85.09166666666085632 ) ) ;
#288 = CARTESIAN_POINT ( 'NONE',  ( 17.02183448469163096, 6.009289384242652687, 148.4158881062663795 ) ) ;
#289 = CARTESIAN_POINT ( 'NONE',  ( -19.52511790510214595, 0.7535566490187299848, 43.09661909205015462 ) ) ;
#290 = CARTESIAN_POINT ( 'NONE',  ( -10.67547431380533673, -6.154048157689911314, 154.8333333333295343 ) ) ;
#291 = CARTESIAN_POINT ( 'NONE',  ( -6.681042679410388985, -3.851801735253423953, 76.14846139387218216 ) ) ;
#292 = CARTESIAN_POINT ( 'NONE',  ( -4.685049187429259021, -6.097877335073307314, 74.89846139387553592 ) ) ;
#293 = CARTESIAN_POINT ( 'NONE',  ( 6.800585722062805871, -5.225083001112429848, 48.58333333334112325 ) ) ;
#294 = CARTESIAN_POINT ( 'NONE',  ( -7.558311515478299825, 9.833555170566601333, 159.4166666666504852 ) ) ;
#295 = CARTESIAN_POINT ( 'NONE',  ( 16.14909273966819114, -2.127360306685696756, 166.9166666666804701 ) ) ;
#296 = CARTESIAN_POINT ( 'NONE',  ( 5.686341773808793576, 3.321936474187791255, 100.7010171969556893 ) ) ;
#297 = CARTESIAN_POINT ( 'NONE',  ( 8.125238828816028658, -1.062639247976932877, 26.91666666666457886 ) ) ;
#298 = CARTESIAN_POINT ( 'NONE',  ( -4.146086823001172483, -7.195412404410514107, 33.16666666666746721 ) ) ;
#299 = CARTESIAN_POINT ( 'NONE',  ( 7.304436421474941987, 1.720330402817010551, 47.42325899543056522 ) ) ;
#300 = CARTESIAN_POINT ( 'NONE',  ( 1.221794472821440936, -9.326549295603454581, 176.7682052727987525 ) ) ;
#301 = CARTESIAN_POINT ( 'NONE',  ( -7.682864014791988438, 1.004732519282728775, 80.09166666666726542 ) ) ;
#302 = ORIENTED_EDGE ( 'NONE', *, *, #12142, .F. ) ;
#303 = CARTESIAN_POINT ( 'NONE',  ( -14.88107042379446376, -9.880936934769092517, 161.9063944378330291 ) ) ;
#304 = CARTESIAN_POINT ( 'NONE',  ( 8.592783584918258555, 4.953660288032212478, 131.8333333333368671 ) ) ;
#305 = CARTESIAN_POINT ( 'NONE',  ( -1.408914734672858993, -10.77058869002286201, 78.91666666666911567 ) ) ;
#306 = CARTESIAN_POINT ( 'NONE',  ( -9.064723321504455811, -1.187521532071696750, 159.2583333333332973 ) ) ;
#307 = CARTESIAN_POINT ( 'NONE',  ( 9.964443049912484085, -5.742056282572085557, 115.1666666666688172 ) ) ;
#308 = CARTESIAN_POINT ( 'NONE',  ( -8.141314610792404594, -2.188894980042118465, 121.3515386061281873 ) ) ;
#309 = CARTESIAN_POINT ( 'NONE',  ( -10.21556249999997235, -0.3327120910705574919, 190.1448466493559977 ) ) ;
#310 = CARTESIAN_POINT ( 'NONE',  ( -6.732611322897654738, 3.879344959283683281, 81.99166666667335335 ) ) ;
#311 =( BOUNDED_SURFACE ( )  B_SPLINE_SURFACE ( 3, 2, ( 
 ( #26526, #140856, #61857 ),
 ( #4726, #119761, #58885 ),
 ( #14516, #61119, #3244 ),
 ( #49078, #37807, #84434 ),
 ( #48338, #142332, #104779 ),
 ( #83691, #1755, #3995 ),
 ( #96450, #72421, #15254 ),
 ( #49823, #50564, #39279 ) ),
 .UNSPECIFIED., .F., .F., .T. ) 
 B_SPLINE_SURFACE_WITH_KNOTS ( ( 4, 2, 2, 4 ),
 ( 3, 3 ),
 ( 0.003159233329760956829, 0.004772693351717417071, 0.005579423362695647842, 0.006386153373673877746 ),
 ( 0.000000000000000000, 1.000000000000000000 ),
 .UNSPECIFIED. ) 
 GEOMETRIC_REPRESENTATION_ITEM ( )  RATIONAL_B_SPLINE_SURFACE ( (
 ( 1.000000000000000000, 0.5345340420035054052, 1.000000000000000000),
 ( 1.000000000000000000, 0.5028391807570979921, 1.000000000000000000),
 ( 1.000000000000000000, 0.4693146099761867918, 1.000000000000000000),
 ( 1.000000000000000000, 0.4192326111705426128, 1.000000000000000000),
 ( 1.000000000000000000, 0.4026507267810009449, 1.000000000000000000),
 ( 1.000000000000000000, 0.3720354028643191313, 1.000000000000000000),
 ( 1.000000000000000000, 0.3578354137318302541, 1.000000000000000000),
 ( 1.000000000000000000, 0.3462472986500569339, 1.000000000000000000) ) ) 
 REPRESENTATION_ITEM ( '' )  SURFACE ( )  );
#312 = CARTESIAN_POINT ( 'NONE',  ( 5.167536585423023077, -18.94682535495452314, 36.11658991923498263 ) ) ;
#313 = CARTESIAN_POINT ( 'NONE',  ( -1.214264007596309369, 6.917962984279598437, 117.8370124880616459 ) ) ;
#314 = CARTESIAN_POINT ( 'NONE',  ( 1.107551340020796360, 8.468341936575926709, 125.0916666666653185 ) ) ;
#315 = CARTESIAN_POINT ( 'NONE',  ( 5.235368496715220310, -6.810871217494264052, 56.41666666666744590 ) ) ;
#316 = CARTESIAN_POINT ( 'NONE',  ( 10.26948301255116114, -5.917870323328419779, 128.1666666666839944 ) ) ;
#317 = CARTESIAN_POINT ( 'NONE',  ( 7.144745083442439970, -5.489570655399488963, 152.4083333333125552 ) ) ;
#318 = CARTESIAN_POINT ( 'NONE',  ( -14.01550963433704489, 12.12429852428153687, 122.0094515269924784 ) ) ;
#319 = CARTESIAN_POINT ( 'NONE',  ( -14.40668761957646815, 11.27956325833381257, 136.1681316214945525 ) ) ;
#320 = CARTESIAN_POINT ( 'NONE',  ( 5.122652427605371095, 4.468965415969781141, 190.2687600000001851 ) ) ;
#321 = CARTESIAN_POINT ( 'NONE',  ( -12.34969208498801940, -13.68034181563255203, 127.7998864675308255 ) ) ;
#323 = CARTESIAN_POINT ( 'NONE',  ( -8.141314610415028241, -2.188894980957370340, 118.8416666666728361 ) ) ;
#322 = CARTESIAN_POINT ( 'NONE',  ( -7.853709818103428830, 1.702216965664453241, 101.0043573794243201 ) ) ;
#324 = CARTESIAN_POINT ( 'NONE',  ( 10.60014099987894376, -15.16866356485158285, 4.998230474225718645 ) ) ;
#325 = CARTESIAN_POINT ( 'NONE',  ( 1.875526603656366254, -8.043688349710977903, 182.0353952622541556 ) ) ;
#326 = CARTESIAN_POINT ( 'NONE',  ( -11.26274110213451074, 3.025800108975380098, 124.3333333333385724 ) ) ;
#327 = CARTESIAN_POINT ( 'NONE',  ( 3.535321475885205178, 1.821086121022361226, 28.36794993258801512 ) ) ;
#328 = CARTESIAN_POINT ( 'NONE',  ( -8.481329736646014084, -2.280271507214096438, 138.8416666666828121 ) ) ;
#329 = CARTESIAN_POINT ( 'NONE',  ( -10.74349856820369631, 1.405368646577539016, 176.9166666666656909 ) ) ;
#330 = CARTESIAN_POINT ( 'NONE',  ( 4.303885662449727256, 2.707684099459880311, 92.20181266133397457 ) ) ;
#331 = CARTESIAN_POINT ( 'NONE',  ( 4.082659584386565399, -3.487579618782032043, 110.1389884949852700 ) ) ;
#332 = CARTESIAN_POINT ( 'NONE',  ( 7.144745084148587999, -5.489570654827565122, 154.2682052727905102 ) ) ;
#333 = CARTESIAN_POINT ( 'NONE',  ( 19.39453154594701090, -2.468526215241884980, 42.67243473117939345 ) ) ;
#334 = CARTESIAN_POINT ( 'NONE',  ( -3.494235150261411516, -1.907762032183046408, 31.25842630464875072 ) ) ;
#335 = CARTESIAN_POINT ( 'NONE',  ( -0.1526124944656851723, -5.501455646500533980, 121.1549337835550091 ) ) ;
#336 = CARTESIAN_POINT ( 'NONE',  ( 10.30131446671243012, -2.767423879150378241, 167.3333333332996631 ) ) ;
#337 = CARTESIAN_POINT ( 'NONE',  ( -8.141314610792404594, -2.188894980042118465, 119.4916666666627663 ) ) ;
#338 = CARTESIAN_POINT ( 'NONE',  ( 2.814347329252131491, -10.46864382519239101, 77.66666666668091068 ) ) ;
#339 = CARTESIAN_POINT ( 'NONE',  ( -6.681042679975596421, -3.851801734187375814, 78.65833333334119004 ) ) ;
#340 = CARTESIAN_POINT ( 'NONE',  ( -5.820990625976340205, -5.283377776140826043, 79.26506271510019985 ) ) ;
#341 = CARTESIAN_POINT ( 'NONE',  ( 8.277288795733628746, 0.2663994322747026966, 180.1723520359254849 ) ) ;
#342 = CARTESIAN_POINT ( 'NONE',  ( 5.265034077550455827, 3.533508018723154898, 46.59697254714764370 ) ) ;
#343 = CARTESIAN_POINT ( 'NONE',  ( 4.686918424648479409, -8.129982503333014421, 173.0083333333240319 ) ) ;
#344 = CARTESIAN_POINT ( 'NONE',  ( -3.667444496654572283, -2.595483606161042012, 46.90407168499111634 ) ) ;
#346 = CARTESIAN_POINT ( 'NONE',  ( -8.510392980273540076, 2.286127101995835798, 140.5083333333147948 ) ) ;
#345 = CARTESIAN_POINT ( 'NONE',  ( -2.490011224519714794, 2.561489080663829743, 23.83882319769361047 ) ) ;
#347 = CARTESIAN_POINT ( 'NONE',  ( -9.760354425612842277, -5.626606037443171004, 101.8333333333443136 ) ) ;
#348 = CARTESIAN_POINT ( 'NONE',  ( 5.037144085981944741, 8.895881398090198289, 150.9228026521402626 ) ) ;
#349 = CARTESIAN_POINT ( 'NONE',  ( 1.051361523226935768, 8.037964518792200863, 28.91672476762155597 ) ) ;
#350 = CARTESIAN_POINT ( 'NONE',  ( 5.689415730939010984, 4.373526096019453746, 45.73179472720409677 ) ) ;
#351 = CARTESIAN_POINT ( 'NONE',  ( -6.970115530312718910, -0.9133380141097863225, 39.90833333333642230 ) ) ;
#353 = CARTESIAN_POINT ( 'NONE',  ( -8.796872209348347127, 5.069110533174209010, 145.1666666666774006 ) ) ;
#352 = CARTESIAN_POINT ( 'NONE',  ( -5.038153083901899976, 0.6852476593925698189, 2.548005715313625519 ) ) ;
#354 = CARTESIAN_POINT ( 'NONE',  ( 9.253819858159181067, -1.210370158643278460, 170.7416666666780429 ) ) ;
#355 = CARTESIAN_POINT ( 'NONE',  ( -5.328666362053732897, -6.935371533648268638, 137.4083333333192058 ) ) ;
#356 = CARTESIAN_POINT ( 'NONE',  ( -4.255971071502422376, -5.539547868693457389, 37.40833333333371513 ) ) ;
#357 = CARTESIAN_POINT ( 'NONE',  ( 8.255000000000002558, 0.000000000000000000, 205.0000000000000000 ) ) ;
#359 = CARTESIAN_POINT ( 'NONE',  ( 0.8791782388845653662, 6.722836380331366435, 27.60159224293158076 ) ) ;
#358 = CARTESIAN_POINT ( 'NONE',  ( 5.221396832259979526, 6.795789167625907901, 129.2682052728145834 ) ) ;
#360 = CARTESIAN_POINT ( 'NONE',  ( -5.985544521738041190, -2.271939508400570240, 171.2718657720678550 ) ) ;
#361 = CARTESIAN_POINT ( 'NONE',  ( 5.448777771845280782, -3.538324356037925167, 22.28951775434312310 ) ) ;
#362 = CARTESIAN_POINT ( 'NONE',  ( 2.269657256557755076, -5.051571623186382531, 122.8390610434578747 ) ) ;
#364 = VERTEX_POINT ( 'NONE', #133516 ) ;
#363 = CARTESIAN_POINT ( 'NONE',  ( -5.010069434759028439, -2.267610838273839136, 59.65337368387198325 ) ) ;
#365 = CARTESIAN_POINT ( 'NONE',  ( -6.810317349071937088, 1.829244470332441308, 40.50833333333333286 ) ) ;
#366 = CARTESIAN_POINT ( 'NONE',  ( 6.885131304171310695, -3.967251979297545805, 91.34166666666943968 ) ) ;
#367 = CARTESIAN_POINT ( 'NONE',  ( 5.433438543749288918, 0.5375823753971469277, 58.09728692877220624 ) ) ;
#368 = DIRECTION ( 'NONE',  ( 0.2846732406500797063, -0.8859596939828631168, 0.3661100472475096179 ) ) ;
#369 = CARTESIAN_POINT ( 'NONE',  ( 2.416070176145967086, 7.028352596700117694, 66.37893395903863336 ) ) ;
#370 = CARTESIAN_POINT ( 'NONE',  ( 4.836348602415105447, 2.999562420054077805, 64.68858187657680503 ) ) ;
#371 = CARTESIAN_POINT ( 'NONE',  ( -5.082753632467469806, -8.820543189325542599, 33.16666666666746721 ) ) ;
#372 = CARTESIAN_POINT ( 'NONE',  ( 10.83163029386211917, -15.76841471106725479, 19.98813211819782154 ) ) ;
#373 = CARTESIAN_POINT ( 'NONE',  ( -0.1029397467148877032, -7.937462147430667692, 95.36627919434042155 ) ) ;
#374 = CARTESIAN_POINT ( 'NONE',  ( -9.988509515115968185, -16.15029217810726792, 93.87070688097621485 ) ) ;
#375 = CARTESIAN_POINT ( 'NONE',  ( 4.641699918604674124, -6.038371647324014546, 73.24166666665406922 ) ) ;
#376 = CARTESIAN_POINT ( 'NONE',  ( -2.951412118465663870, 10.97866651432068608, 100.6666666666657903 ) ) ;
#377 = CARTESIAN_POINT ( 'NONE',  ( 9.521644023034303572, -1.245428260550891952, 106.9166666666817491 ) ) ;
#378 = CARTESIAN_POINT ( 'NONE',  ( 9.732673034151620328, -2.614605740714166959, 34.33333333332703319 ) ) ;
#380 = CARTESIAN_POINT ( 'NONE',  ( -2.211739111637730737, 8.226318392411279490, 124.4916666666736802 ) ) ;
#379 = CARTESIAN_POINT ( 'NONE',  ( -0.6723175110296663037, -5.085024791365696295, 95.82062769428696924 ) ) ;
#381 = CARTESIAN_POINT ( 'NONE',  ( -9.101912172073355123, 5.244924573314614591, 158.1666666666666572 ) ) ;
#382 = CARTESIAN_POINT ( 'NONE',  ( 4.928347981965990776, 0.7296439784321829825, 3.205669910173061243 ) ) ;
#383 = CARTESIAN_POINT ( 'NONE',  ( -2.354659497564906001, -8.765404324428484273, 156.1583333333201153 ) ) ;
#384 = CARTESIAN_POINT ( 'NONE',  ( -4.362833570449631715, -7.571471220333525487, 136.9916666666595120 ) ) ;
#385 = CARTESIAN_POINT ( 'NONE',  ( -8.926269787945674494, -6.861059577342599525, 101.4166666666637013 ) ) ;
#386 = CARTESIAN_POINT ( 'NONE',  ( -3.276469410298862073, -9.273902860200568199, 183.9780749163981568 ) ) ;
#387 = CARTESIAN_POINT ( 'NONE',  ( 1.221794471983847608, -9.326549295575819798, 174.2583333333311941 ) ) ;
#388 = CARTESIAN_POINT ( 'NONE',  ( 2.327529783534869168, -8.657179374266378957, 70.66666666667597951 ) ) ;
#389 = CARTESIAN_POINT ( 'NONE',  ( -4.538647610407892330, -7.876511183019111684, 156.9916666666776450 ) ) ;
#390 = B_SPLINE_SURFACE_WITH_KNOTS ( 'NONE', 1, 3, ( 
 ( #129056, #104269, #92980, #71152, #117764, #48568, #127574, #57628, #128308, #58373, #138113, #49304, #47083, #117026, #103524, #12529, #2735, #93720, #23059, #126839, #23795, #116275, #80967, #83177, #3476, #26005, #34334, #14004, #69679, #496, #13260, #114804, #139587, #138852, #1238, #46337, #35814, #36546, #81696, #59113, #94459, #92234, #80216, #60605, #105004, #71901, #14745, #25262, #1987, #106480, #95195, #82435, #59866, #140340, #126098, #37286, #35075, #8441, #88880, #134763, #64103, #98693, #31711, #77607, #87409, #107223, #144564, #129803, #42982, #123470, #26750, #6963, #72646, #83917, #55008, #73385, #18969, #9183, #84658, #20441, #109976, #76864, #141078, #110710, #133294, #112184, #100173, #146052, #66319, #38029, #119242, #118506, #50047, #15479, #61345, #64842, #145307, #4220, #141824, #95933, #130548, #38767, #88144, #27493, #16216, #52798, #41509, #30238, #76132, #121999, #65577, #7700, #53532, #99431, #54272, #42239, #134028, #30971, #122733, #19705, #111448, #24170, #70058, #136259, #12904, #135508, #43722, #56511, #91118, #45225, #44470, #100913, #135, #55765, #22687, #80601, #124218, #113682, #146780, #115188, #126476, #91876, #89623, #115921, #10665, #21188, #21936, #67815, #125733, #32457, #12172, #92616, #137008, #33966, #114434, #102408, #148273, #79855, #101654, #90370, #147525, #45972, #68568, #11420, #57260, #46719, #103158, #137751, #33212, #23439, #67066, #79105, #124972, #34713, #69320, #58013, #127216, #112933, #103908, #877, #138493, #35456, #81346, #78348, #9920, #105381, #58752, #39139, #47458, #106855, #141452, #140719, #60980, #60240, #2368, #142196, #94095, #61722, #85031, #130922, #3858, #50426, #36192, #25642, #71533, #119625, #117401, #24900, #37669, #118881, #72281, #26385, #130179, #49686, #118135, #93357, #15118, #83552, #27868, #1618, #15858, #139227, #48198, #139974, #104645, #38404, #14382, #107603, #82071, #95571, #106120, #116654, #73769, #127952, #36925, #4589, #70785, #13636, #27125, #59498, #82811, #48945, #73021, #84299, #96311, #128689, #129436, #3108, #94836, #63922, #31537 ),
 ( #29337, #53353, #39877, #97777, #87964, #30062, #5324, #109068, #6050, #6788, #63193, #65406, #134589, #111271, #16597, #99254, #51888, #131662, #98517, #51160, #75955, #121080, #143657, #97051, #40600, #121821, #75225, #52621, #133849, #142930, #62456, #42807, #109803, #54095, #145877, #110535, #87231, #99995, #8264, #18792, #145126, #122556, #108334, #19532, #120358, #30797, #88706, #77432, #86502, #18057, #85768, #28611, #144389, #74505, #41334, #17329, #132385, #133118, #64659, #7526, #42059, #76687, #35275, #55588, #148097, #138314, #66893, #701, #90194, #57088, #123297, #90939, #113504, #92431, #80419, #126299, #103727, #46538, #101479, #100737, #32283, #23261, #115013, #45046, #125555, #20267, #124039, #66145, #112757, #112010, #68392, #11991, #135335, #33033, #9005, #89449, #43548, #136078, #45796, #56334, #69146, #57834, #137576, #10492, #124785, #54833, #114256, #34540, #146609, #78170, #21008, #9747, #147350, #44293, #78927, #148847, #21758, #67634, #102229, #11247, #136827, #33787, #79679, #22509, #102983, #91694, #4410, #50243, #116469, #142021, #115742, #36014, #106679, #26941, #2185, #139789, #117962, #15676, #95392, #25462, #58569, #26203, #105199, #81893, #96129, #93915, #14942, #104463, #13458, #3677, #94657, #69877, #24722, #70606, #71351, #127774, #130000, #81165, #72842, #127038, #60803, #59317, #47278, #14201, #12722, #140538, #36745, #48018, #1437, #82631, #37487, #128503, #117222, #49508, #93174, #23992, #107424, #60063, #118702, #61541, #72102, #2932, #139046, #105943, #83374, #141272, #38220, #48768, #84119, #129255, #53174, #133672, #30619, #108890, #143487, #76509, #122377, #132210, #5147, #40428, #27691, #87784, #19351, #73585, #51713, #119442, #130743, #99812, #120182, #63746, #53910, #131487, #65226, #5877, #121640, #38961, #6611, #29163, #8080, #144945, #41882, #111088, #84854, #17152, #16418, #96873, #62274, #108158, #109628, #41158, #50982, #39698, #142754, #28431, #85590, #132942, #74327, #63015, #97606, #86326, #75052, #120908, #17884, #110356, #52450, #98338, #144213, #99073, #87053, #29888, #75779 ) ),
 .UNSPECIFIED., .F., .F., .F.,
 ( 2, 2 ),
 ( 4, 1, 1, 1, 1, 1, 1, 1, 1, 1, 1, 1, 1, 1, 1, 1, 1, 1, 1, 1, 1, 1, 1, 1, 1, 1, 1, 1, 1, 1, 1, 1, 1, 1, 1, 1, 1, 1, 1, 1, 1, 1, 1, 1, 1, 1, 1, 1, 1, 1, 1, 1, 1, 1, 1, 1, 1, 1, 1, 1, 1, 1, 1, 1, 1, 1, 1, 1, 1, 1, 1, 1, 1, 1, 1, 1, 1, 1, 1, 1, 1, 1, 1, 1, 1, 1, 1, 1, 1, 1, 1, 1, 1, 1, 1, 1, 1, 1, 1, 1, 1, 1, 1, 1, 1, 1, 1, 1, 1, 1, 1, 1, 1, 1, 1, 1, 1, 1, 1, 1, 1, 1, 1, 1, 1, 1, 1, 1, 1, 1, 1, 1, 1, 1, 1, 1, 1, 1, 1, 1, 1, 1, 1, 1, 1, 1, 1, 1, 1, 1, 1, 1, 1, 1, 1, 1, 1, 1, 1, 1, 1, 1, 1, 1, 1, 1, 1, 1, 1, 1, 1, 1, 1, 1, 1, 1, 1, 1, 1, 1, 1, 1, 1, 1, 1, 1, 1, 1, 1, 1, 1, 1, 1, 1, 1, 1, 1, 1, 1, 1, 1, 1, 1, 1, 1, 1, 1, 1, 1, 1, 1, 1, 1, 1, 1, 1, 1, 1, 1, 1, 1, 1, 1, 1, 1, 1, 1, 1, 1, 1, 1, 1, 1, 1, 1, 1, 1, 1, 1, 1, 1, 1, 1, 1, 1, 1, 1, 1, 4 ),
 ( 0.000000000000000000, 1.000000000000000000 ),
 ( 0.000000000000000000, 0.005145587427913584852, 0.01029241226974502571, 0.01543453613371988976, 0.02058181271528982184, 0.02572818897642735123, 0.03087561031655105398, 0.03602382434459958094, 0.04117076330283151592, 0.04631912525494581712, 0.05146782420735653701, 0.05661517699335020387, 0.06176725094623435747, 0.06690907815172215944, 0.07205923465508513870, 0.07720928836567045317, 0.08235458816368339263, 0.08750622509532519910, 0.09265301491366917386, 0.09780291895555080772, 0.1029524027679093040, 0.1081025718748917369, 0.1132537717005822203, 0.1184034985470832774, 0.1235547855756578273, 0.1287068444263645417, 0.1338570788629213637, 0.1390127211180255118, 0.1441568206032002863, 0.1493096238429515166, 0.1544629199429415622, 0.1596109621081100716, 0.1647660820866142795, 0.1699165626350449820, 0.1750692960345218430, 0.1802221794284477041, 0.1853753875919039174, 0.1905297887740127483, 0.1956826283600976990, 0.2008370691147154941, 0.2059927202531673940, 0.2111461745352341546, 0.2163056875268668522, 0.2214523565584847198, 0.2266080412740530681, 0.2317636833343641733, 0.2369160031952013690, 0.2420764340403681325, 0.2472333765631181957, 0.2511042891368269192, 0.2549780927453041968, 0.2588498363998071872, 0.2627219196382771793, 0.2665961021284870003, 0.2704717327730561394, 0.2743427272175739673, 0.2782168290045808901, 0.2820929195547580148, 0.2859670592725617744, 0.2898413780871712531, 0.2937210288119013746, 0.2975904706714604941, 0.3014660004292777362, 0.3053425970893308694, 0.3092216340310709466, 0.3130933760810382660, 0.3169704403284310801, 0.3208467970761139654, 0.3247214733926554464, 0.3286001797708575922, 0.3324807394012433415, 0.3363565268467555436, 0.3402358501015622649, 0.3441162505796562798, 0.3479949921369231425, 0.3518748580757260491, 0.3557591804218659948, 0.3596340464939023485, 0.3635153972891010943, 0.3673971491320081606, 0.3712771649442053179, 0.3751584210916554252, 0.3790429423529657615, 0.3829230825969098251, 0.3868054066290967374, 0.3906906636603630911, 0.3945741699520265433, 0.3984572386459486193, 0.4023463968639000576, 0.4062248427308015608, 0.4101100436662044602, 0.4139956713394624122, 0.4178800618740196038, 0.4217654412213855952, 0.4256543674015240142, 0.4295385672546955802, 0.4334256852681656613, 0.4377990888984786833, 0.4421702995520241930, 0.4465434248929501249, 0.4509176284339070362, 0.4552880913813097119, 0.4596634469246583254, 0.4640318033146882959, 0.4684114625128111276, 0.4727891055159184064, 0.4771631560096870062, 0.4815428896773312761, 0.4859152491421422915, 0.4902934983982477068, 0.4946654237756982209, 0.4990480490392297797, 0.5034300108676793561, 0.5078071909303759623, 0.5121877707186764939, 0.5165695799282412626, 0.5209500377917295477, 0.5253321405956360435, 0.5297148120404235883, 0.5340953000770872761, 0.5384782646410088969, 0.5428598943605542626, 0.5472465534218907690, 0.5516310629370388963, 0.5560168093729251915, 0.5604039978272744582, 0.5647876050849964802, 0.5691753208263229391, 0.5735603466354378677, 0.5779509139250041949, 0.5823403064329620848, 0.5867293598051753767, 0.5911219380484654673, 0.5955083006761526798, 0.5999003574521518667, 0.6042846410467502816, 0.6086841759002205032, 0.6130781501551315626, 0.6174710540475623066, 0.6218695676100899350, 0.6262584086272293682, 0.6306546377011870153, 0.6350441364104972841, 0.6394468615117711030, 0.6438448128680120952, 0.6482424877437570343, 0.6526476679348360843, 0.6570387086243104635, 0.6614387262574897841, 0.6658335302656231969, 0.6702397329037522722, 0.6746404023220186064, 0.6790447232235006236, 0.6839973310843850962, 0.6889487530234414958, 0.6939019251128830668, 0.6988648834557572576, 0.7038101141029918795, 0.7087661016768298516, 0.7137125507613116815, 0.7186784747345006386, 0.7236378969731570576, 0.7285963032138229600, 0.7335549308238781263, 0.7385232212107578631, 0.7434900316577883750, 0.7484661113083558304, 0.7534305354666359644, 0.7584006568112782176, 0.7633686400863721744, 0.7683419567984967058, 0.7733155999558666283, 0.7782917563645482817, 0.7832689038901050615, 0.7882490276156614017, 0.7932335435385500233, 0.7982145287873675388, 0.8032010442830008756, 0.8081872577738832275, 0.8131781311267858303, 0.8181713648519701731, 0.8231134689838845997, 0.8232034993964633118, 0.8280612023795044241, 0.8282410345670623286, 0.8330065354875985095, 0.8332769523953814650, 0.8379517757340154693, 0.8383113322284886371, 0.8430045047909248135, 0.8433641918368207646, 0.8480432442218768241, 0.8483140217561067065, 0.8530877791901041451, 0.8532679609753031080, 0.8581329860760551487, 0.8582233756458618190, 0.8631948517750653860, 0.8681604289230737681, 0.8682506363785803538, 0.8731341190614482217, 0.8733140173147879715, 0.8780888218267243195, 0.8783605596370827051, 0.8830732038447088872, 0.8834365246738939970, 0.8881543976542577434, 0.8885151507561687145, 0.8932097792341797682, 0.8934817108807220354, 0.8982808771671683123, 0.8984621562161356767, 0.9033363834185261787, 0.9034265885659416018, 0.9084360088953720158, 0.9134295003671411006, 0.9135204388617904625, 0.9184258805240003154, 0.9186078127769006230, 0.9234293973092563279, 0.9237028415482301247, 0.9284382817473002536, 0.9288027854889306933, 0.9335396151939450160, 0.9339046169649808382, 0.9386482306034814593, 0.9389224221305564333, 0.9437635635067078699, 0.9439462146495473105, 0.9488779727496285954, 0.9489695338547563530, 0.9540003715328722045, 0.9590335949107363644, 0.9591251964414391207, 0.9640778668188320077, 0.9642616478456000895, 0.9691263720661471570, 0.9694021472771706671, 0.9741792061356734367, 0.9745471522081881055, 0.9793324880979731306, 0.9797014410401229112, 0.9844924509303133453, 0.9847691243838930797, 0.9896563172366222849, 0.9898410935942107969, 0.9948276732913846621, 0.9949202806669700250, 1.000000000000000000 ),
 .UNSPECIFIED. ) ;
#391 = CARTESIAN_POINT ( 'NONE',  ( -10.50876271622398761, 1.374641795630384244, 56.91666666667705954 ) ) ;
#392 = CARTESIAN_POINT ( 'NONE',  ( -6.271077167942535446, 8.158566771759089065, 46.41666666666976937 ) ) ;
#393 = CARTESIAN_POINT ( 'NONE',  ( -10.04529597083928927, 1.313974140253337142, 136.9166666666583581 ) ) ;
#394 = CARTESIAN_POINT ( 'NONE',  ( -9.352278124089293598, -1.095904328666155392, 180.3979558253894027 ) ) ;
#395 = CARTESIAN_POINT ( 'NONE',  ( -8.730167910533079834, 1.141824278887017874, 140.0916666666551293 ) ) ;
#396 = CARTESIAN_POINT ( 'NONE',  ( -2.211739112576890598, 8.226318392119702949, 123.8416666666600889 ) ) ;
#397 = CARTESIAN_POINT ( 'NONE',  ( 4.626554630605728136, 8.029031164510115559, 164.4817947271945684 ) ) ;
#398 = CARTESIAN_POINT ( 'NONE',  ( -0.6022710104252458896, -7.924651276795842136, 152.4360646450452350 ) ) ;
#399 = CARTESIAN_POINT ( 'NONE',  ( -5.258567672499399492, -9.125583152042041846, 53.16666666665881991 ) ) ;
#400 = CARTESIAN_POINT ( 'NONE',  ( -5.493256823516278864, -7.149541638267528754, 80.58333333333045800 ) ) ;
#401 = CARTESIAN_POINT ( 'NONE',  ( 7.698553074626960147, -16.88815786208344605, 122.7908381263877970 ) ) ;
#402 = CARTESIAN_POINT ( 'NONE',  ( -4.470510129534789101, -5.818712601874193702, 59.26820527279178918 ) ) ;
#403 = ADVANCED_FACE ( 'NONE', ( #19195 ), #48380, .T. ) ;
#404 = CARTESIAN_POINT ( 'NONE',  ( 8.702551387367062574, 2.976157346462407371, 139.7846857785354189 ) ) ;
#405 = CARTESIAN_POINT ( 'NONE',  ( -1.279701200303034136, 9.768924109693484681, 128.0833333333350765 ) ) ;
#406 = CARTESIAN_POINT ( 'NONE',  ( -3.136344261141565060, -17.58713076441703294, 162.3203425928581964 ) ) ;
#407 = CARTESIAN_POINT ( 'NONE',  ( -4.963508505505483726, 6.457118747059611863, 102.5916666666649206 ) ) ;
#408 = CARTESIAN_POINT ( 'NONE',  ( 0.000000000000000000, 6.715562499999975898, 22.81512806053456899 ) ) ;
#409 = CARTESIAN_POINT ( 'NONE',  ( -1.279701200303034136, 9.768924109693484681, 128.0833333333350765 ) ) ;
#410 = CARTESIAN_POINT ( 'NONE',  ( -4.255971072486484985, -5.539547867931707614, 37.40833333333500121 ) ) ;
#411 = CARTESIAN_POINT ( 'NONE',  ( -17.88943994441250496, -6.476754420349258190, 88.54881547899996974 ) ) ;
#413 = CARTESIAN_POINT ( 'NONE',  ( 2.144776730954403021, -7.977149121599420134, 37.66666666666552032 ) ) ;
#412 = CARTESIAN_POINT ( 'NONE',  ( -3.042788644917372221, 11.31868164065170568, 127.6666666666736774 ) ) ;
#414 = CARTESIAN_POINT ( 'NONE',  ( 9.815027131815867278, -1.267385892831883298, 73.81634499791559278 ) ) ;
#415 = CARTESIAN_POINT ( 'NONE',  ( -3.549549057089570692, -2.723428101552830771, 49.71818801920735353 ) ) ;
#416 = CARTESIAN_POINT ( 'NONE',  ( 7.190171266697903185, -4.143066020354146062, 113.8515386061342411 ) ) ;
#417 = CARTESIAN_POINT ( 'NONE',  ( 4.363240601379515304, 5.679130234452682835, 46.75833333333574160 ) ) ;
#418 = CARTESIAN_POINT ( 'NONE',  ( 1.477460614446361564, 11.29424063808250800, 108.9166666666721994 ) ) ;
#419 = CARTESIAN_POINT ( 'NONE',  ( 0.8419349348368375674, -2.286909783253916917, 3.493186636750715834 ) ) ;
#420 = CARTESIAN_POINT ( 'NONE',  ( 0.7192054594439538651, -10.21423743767134695, 1.899940246524782550 ) ) ;
#421 = CARTESIAN_POINT ( 'NONE',  ( -0.5080215299856303268, -3.240062603915017547, 15.71134225478800595 ) ) ;
#422 = CARTESIAN_POINT ( 'NONE',  ( -11.89733835524181771, 14.45489926150323967, 109.1857292951745961 ) ) ;
#423 = CARTESIAN_POINT ( 'NONE',  ( 6.640309785970845979, -1.783556207292422702, 33.01820527279245709 ) ) ;
#424 = CARTESIAN_POINT ( 'NONE',  ( -8.402529636141956360, -0.2188595370706009346, 138.9200518439035648 ) ) ;
#425 = B_SPLINE_CURVE_WITH_KNOTS ( 'NONE', 3,
 ( #75042, #87043, #53162, #8070, #39688, #19341, #63005, #99063, #53900, #144934, #41871, #87774, #99801, #133661, #20075, #77237, #17873, #28420, #108879, #123102, #111816, #86314, #120898, #145681, #29153, #88513, #6600, #134398, #98326, #144202, #31342, #132930, #121630, #18604, #103528, #124590, #135881, #80220, #32086, #11042, #23799, #23063, #77973, #34338, #89252, #101285 ),
 .UNSPECIFIED., .F., .F.,
 ( 4, 2, 2, 2, 2, 2, 2, 2, 2, 2, 2, 2, 2, 2, 2, 2, 2, 2, 2, 2, 2, 2, 4 ),
 ( 0.01370568080155268320, 0.01543533930312223149, 0.01630016855390699002, 0.01716499780469175201, 0.01802982705547651054, 0.01889465630626126907, 0.02062431480783075838, 0.02148914405861551691, 0.02235397330940027544, 0.02408363181096976474, 0.02581329031253925405, 0.02754294881410874335, 0.02840777806489348800, 0.02927260731567822571, 0.03100226581724774624, 0.03186709506803250824, 0.03273192431881727371, 0.03446158282038682547, 0.03619124132195638416, 0.03705607057274116350, 0.03792089982352594285, 0.03965055832509546685, 0.04138021682666499779 ),
 .UNSPECIFIED. ) ;
#426 = CARTESIAN_POINT ( 'NONE',  ( 6.314426436789397634, 8.218072459625764381, 43.58333333333047932 ) ) ;
#427 = CARTESIAN_POINT ( 'NONE',  ( -6.880662400767315390, -5.289003261201523642, 61.41666666667359920 ) ) ;
#428 = CARTESIAN_POINT ( 'NONE',  ( 0.5201051298536516487, -8.298321144742290656, 106.8528932706591519 ) ) ;
#429 = CARTESIAN_POINT ( 'NONE',  ( -0.2011010247958893715, 8.673110261887822858, 82.35400064360993611 ) ) ;
#430 = CARTESIAN_POINT ( 'NONE',  ( 15.54183329166959204, 11.68988142437270739, 32.10689314676730532 ) ) ;
#431 = CARTESIAN_POINT ( 'NONE',  ( 8.053722512215756524, 4.642964915354254707, 168.6583333333230712 ) ) ;
#432 = CARTESIAN_POINT ( 'NONE',  ( 3.179853434357357234, -11.82870433002117139, 157.6666666666593528 ) ) ;
#434 = ORIENTED_EDGE ( 'NONE', *, *, #120286, .T. ) ;
#433 = CARTESIAN_POINT ( 'NONE',  ( -9.143691633533512331, 0.5698225030123601487, 43.54121715950925875 ) ) ;
#435 = CARTESIAN_POINT ( 'NONE',  ( 1.294865068961951193, 9.897836530585513160, 21.91672892878034062 ) ) ;
#437 = CARTESIAN_POINT ( 'NONE',  ( 6.580091340945423362, -3.791437940232946779, 71.99166666664760328 ) ) ;
#436 = CARTESIAN_POINT ( 'NONE',  ( -9.190423232410717347, 2.468880154584419451, 183.0182052728195572 ) ) ;
#438 = CARTESIAN_POINT ( 'NONE',  ( 7.590417900533338980, 17.19110319135816667, 104.7840482382248410 ) ) ;
#439 = CARTESIAN_POINT ( 'NONE',  ( -0.09474596592566689179, 5.076380768833359980, 16.71708194010910375 ) ) ;
#440 = CARTESIAN_POINT ( 'NONE',  ( 9.020415669497731770, -2.423191891487270322, 170.5083333332997029 ) ) ;
#441 = CARTESIAN_POINT ( 'NONE',  ( -8.730167910527926622, 1.141824279823027366, 142.6015386061615970 ) ) ;
#442 = CARTESIAN_POINT ( 'NONE',  ( -8.381066611965753310, 1.096127026692457429, 120.7416666666671148 ) ) ;
#443 = CARTESIAN_POINT ( 'NONE',  ( -7.647731210834079363, 4.406787080469287687, 139.4817947272197216 ) ) ;
#444 = CARTESIAN_POINT ( 'NONE',  ( 5.650474948258185748, 7.354118634003003585, 166.7583333333266182 ) ) ;
#445 = CARTESIAN_POINT ( 'NONE',  ( -15.12099354328588952, -12.29318074011849227, 49.75676026316824618 ) ) ;
#446 = CARTESIAN_POINT ( 'NONE',  ( -17.70411289065337002, -1.637062907848618520, 168.1442366024425894 ) ) ;
#447 = CARTESIAN_POINT ( 'NONE',  ( 7.927320318653351627, 6.445907001939034764, 62.66086558477912405 ) ) ;
#448 = CARTESIAN_POINT ( 'NONE',  ( -10.89366273283605047, -2.928567986919459631, 95.66666666665966545 ) ) ;
#449 = CARTESIAN_POINT ( 'NONE',  ( -4.011205490282256036, -6.961391294459638779, 96.99166666665573189 ) ) ;
#450 = CARTESIAN_POINT ( 'NONE',  ( -8.111056711023479693, -1.659210699471594275, 139.6421810798981937 ) ) ;
#451 = CARTESIAN_POINT ( 'NONE',  ( 5.650474948886263782, 7.354118633338953437, 167.4083333333411190 ) ) ;
#452 = CARTESIAN_POINT ( 'NONE',  ( 17.38399577864625911, -1.312324031241149047, 187.6916883301276471 ) ) ;
#453 = CARTESIAN_POINT ( 'NONE',  ( 6.640309785970846868, -1.783556207292422702, 31.15833333333180022 ) ) ;
#454 = CARTESIAN_POINT ( 'NONE',  ( -2.320748345105296373, -6.060414757916428030, 17.35452196508552092 ) ) ;
#455 = CARTESIAN_POINT ( 'NONE',  ( 7.748682549758949101, 4.467150874513482250, 148.6583333333326777 ) ) ;
#456 = CARTESIAN_POINT ( 'NONE',  ( -2.446036023036024076, -9.105419451100715378, 175.5083333333120379 ) ) ;
#457 = CARTESIAN_POINT ( 'NONE',  ( 4.335290344441512289, -7.519902577648807984, 133.6583333333092583 ) ) ;
#458 = CARTESIAN_POINT ( 'NONE',  ( 6.806074662618810223, 5.231682328590568254, 128.2416666666865126 ) ) ;
#459 = CARTESIAN_POINT ( 'NONE',  ( -1.496587095600034889, -2.796727622707043892, 13.77495909254687234 ) ) ;
#460 = CARTESIAN_POINT ( 'NONE',  ( 5.055210407262625161, -8.768974546128227132, 29.83333333332764070 ) ) ;
#461 = CARTESIAN_POINT ( 'NONE',  ( -6.666492296912310600, -5.124412799003050800, 117.5916666666657733 ) ) ;
#462 = ORIENTED_EDGE ( 'NONE', *, *, #137182, .F. ) ;
#463 = CARTESIAN_POINT ( 'NONE',  ( -4.011205490396237749, -6.961391294493981086, 96.34166666666710910 ) ) ;
#464 = CARTESIAN_POINT ( 'NONE',  ( 9.703609791074077506, 2.608750144885295441, 25.66666666666448293 ) ) ;
#465 = CARTESIAN_POINT ( 'NONE',  ( -12.54407607812715320, 7.228863782729230358, 58.16666666667093466 ) ) ;
#466 = CARTESIAN_POINT ( 'NONE',  ( -4.197553052445034183, -1.459173866856544821, 48.01894108053787136 ) ) ;
#467 = CARTESIAN_POINT ( 'NONE',  ( 18.31232979429599794, -5.987323854875186591, 26.62216833510196778 ) ) ;
#468 = CARTESIAN_POINT ( 'NONE',  ( 7.144666179491207636, 0.9361866407868397744, 47.39846139387363877 ) ) ;
#469 = CARTESIAN_POINT ( 'NONE',  ( -5.828998097596241657, -4.480795625115910674, 55.73179472720742922 ) ) ;
#470 = CARTESIAN_POINT ( 'NONE',  ( 8.949392190718171491, -5.157017553203893101, 155.1666666666748426 ) ) ;
#471 = CARTESIAN_POINT ( 'NONE',  ( -1.846233006344340177, 6.866257887476017174, 46.35153860612585675 ) ) ;
#472 = CARTESIAN_POINT ( 'NONE',  ( 0.9704595806409287428, 7.421038040883812137, 65.09166666666791912 ) ) ;
#473 = ORIENTED_EDGE ( 'NONE', *, *, #8197, .T. ) ;
#474 = CARTESIAN_POINT ( 'NONE',  ( -9.406535138923020511, -1.136558984424770102, 149.9849193092266546 ) ) ;
#475 = CARTESIAN_POINT ( 'NONE',  ( -8.062152903139555349, -2.167620862524551661, 42.66666666667206442 ) ) ;
#476 = CARTESIAN_POINT ( 'NONE',  ( -2.150632326646546133, -8.006212364784410340, 39.33333333333254700 ) ) ;
#477 = CARTESIAN_POINT ( 'NONE',  ( -6.700155283339746859, 8.716896238695769128, 86.41666666666665719 ) ) ;
#478 = CARTESIAN_POINT ( 'NONE',  ( -4.673528943116338041, -8.110532292807178578, 93.16666666665619800 ) ) ;
#479 = CARTESIAN_POINT ( 'NONE',  ( 6.308063786475265111, -8.206694883106454341, 156.4166666666748426 ) ) ;
#480 = CARTESIAN_POINT ( 'NONE',  ( -17.23311132132278090, 0.4111924013171690540, 199.9142432490886279 ) ) ;
#481 = CARTESIAN_POINT ( 'NONE',  ( -2.790268010691687284, -10.38631824831924888, 172.3333333333120549 ) ) ;
#482 = CARTESIAN_POINT ( 'NONE',  ( -0.9546806946490834500, -4.158895883577011787, 33.40467444148016085 ) ) ;
#483 = CARTESIAN_POINT ( 'NONE',  ( -10.14756575522801008, 1.189493477543170030, 45.50490201549895630 ) ) ;
#484 = CARTESIAN_POINT ( 'NONE',  ( 9.732673034151620328, -2.614605740714166959, 34.33333333332703319 ) ) ;
#485 = CARTESIAN_POINT ( 'NONE',  ( 1.439208225813628061, -2.070257964757332925, 1.991970530125626970 ) ) ;
#486 = CARTESIAN_POINT ( 'NONE',  ( -0.8476018869516148690, 8.016972982081906451, 156.9485522478374264 ) ) ;
#487 = CARTESIAN_POINT ( 'NONE',  ( -5.615259230286736347, 2.462806850414666737, 158.7208571557335972 ) ) ;
#488 = CARTESIAN_POINT ( 'NONE',  ( 8.008698910342380017, -6.153522142870867739, 28.58333333333100867 ) ) ;
#489 = CARTESIAN_POINT ( 'NONE',  ( 1.462847492285029860, -7.841726598505273316, 94.60379164135029839 ) ) ;
#490 = CARTESIAN_POINT ( 'NONE',  ( 5.469756684595134644, -4.202336307959622097, 32.40833333333553412 ) ) ;
#491 = CARTESIAN_POINT ( 'NONE',  ( -2.594529335018674221, 4.045688045608963002, 69.53079756547201384 ) ) ;
#492 = CARTESIAN_POINT ( 'NONE',  ( -10.10382448839885328, -1.537584579405138152, 11.33739373921771509 ) ) ;
#493 = CARTESIAN_POINT ( 'NONE',  ( 0.9933082070953421772, -7.581042802799298208, 74.90833333333088717 ) ) ;
#494 = CARTESIAN_POINT ( 'NONE',  ( -4.349893087322163510, -2.259973362133382402, 75.95654585920844681 ) ) ;
#495 = CARTESIAN_POINT ( 'NONE',  ( 9.574029204563180073, -0.07460297639784455037, 147.5774094034869108 ) ) ;
#496 = CARTESIAN_POINT ( 'NONE',  ( 16.11365416445034171, 7.059215714963227306, 181.3128582435052181 ) ) ;
#497 = CARTESIAN_POINT ( 'NONE',  ( -8.031129233593985006, 3.552720095410125456, 98.81536597473538563 ) ) ;
#498 = CARTESIAN_POINT ( 'NONE',  ( -16.35210599126338948, 6.604055427542304457, 178.7837526510778901 ) ) ;
#499 = EDGE_CURVE ( 'NONE', #38247, #43957, #144918, .T. ) ;
#500 = CARTESIAN_POINT ( 'NONE',  ( -7.801299484521647898, -2.097518453714630748, 99.49166666664513059 ) ) ;
#501 = CARTESIAN_POINT ( 'NONE',  ( -8.731937697098693718, -5.315428781185045359, 149.1992658179915168 ) ) ;
#502 = CARTESIAN_POINT ( 'NONE',  ( -2.120362586277180217, 7.886303265781357652, 103.8416666666720403 ) ) ;
#503 = CARTESIAN_POINT ( 'NONE',  ( -6.078115523868183878, -2.968932266418117472, 189.4647317436690344 ) ) ;
#504 = CARTESIAN_POINT ( 'NONE',  ( -7.271672395195233563, 4.190040333044960263, 38.16666666666667851 ) ) ;
#505 =( BOUNDED_SURFACE ( )  B_SPLINE_SURFACE ( 3, 2, ( 
 ( #46685, #90339, #127183 ),
 ( #124937, #11389, #32425 ),
 ( #34681, #57230, #103127 ),
 ( #105, #45942, #54976 ),
 ( #92579, #138460, #81312 ),
 ( #70024, #100881, #146749 ) ),
 .UNSPECIFIED., .F., .F., .F. ) 
 B_SPLINE_SURFACE_WITH_KNOTS ( ( 4, 2, 4 ),
 ( 3, 3 ),
 ( 0.000000000000000000, 0.001055922266348301207, 0.002111844532696602415 ),
 ( 0.000000000000000000, 1.000000000000000000 ),
 .UNSPECIFIED. ) 
 GEOMETRIC_REPRESENTATION_ITEM ( )  RATIONAL_B_SPLINE_SURFACE ( (
 ( 1.000000000000000000, 0.4756019906351824922, 1.000000000000000000),
 ( 1.000000000000000000, 0.4538271563632687022, 1.000000000000000000),
 ( 1.000000000000000000, 0.4319102577655510866, 1.000000000000000000),
 ( 1.000000000000000000, 0.3886172319506371875, 1.000000000000000000),
 ( 1.000000000000000000, 0.3671694286785436301, 1.000000000000000000),
 ( 1.000000000000000000, 0.3470070702234923643, 1.000000000000000000) ) ) 
 REPRESENTATION_ITEM ( '' )  SURFACE ( )  );
#506 = CARTESIAN_POINT ( 'NONE',  ( -4.146086823001172483, -7.195412404410514107, 33.16666666666746721 ) ) ;
#507 = CARTESIAN_POINT ( 'NONE',  ( 5.221396832259979526, 6.795789167625907901, 129.2682052728145834 ) ) ;
#508 = CARTESIAN_POINT ( 'NONE',  ( -2.263999607284018278, 8.867464600900360594, 163.6991957275584468 ) ) ;
#509 = CARTESIAN_POINT ( 'NONE',  ( -3.205521375508399551, -9.700039326462313483, 173.5135441671379510 ) ) ;
#510 = CARTESIAN_POINT ( 'NONE',  ( 2.607553311748095126, -4.277850192016693143, 35.72539376380699139 ) ) ;
#511 = CARTESIAN_POINT ( 'NONE',  ( -3.895755244272143702, 6.757302670784580023, 83.00833333333699215 ) ) ;
#512 = CARTESIAN_POINT ( 'NONE',  ( 1.257674520083184986E-14, -8.364516593756162521, 203.7654290842384341 ) ) ;
#513 = CARTESIAN_POINT ( 'NONE',  ( -6.970115530182461328, -0.9133380142183521455, 39.25833333332445818 ) ) ;
#514 = CARTESIAN_POINT ( 'NONE',  ( 2.223571429742837502, -6.341007238513999944, 106.2274814149485422 ) ) ;
#515 = CARTESIAN_POINT ( 'NONE',  ( -4.984252219105179016, -4.901094389870269019, 202.4923183017379813 ) ) ;
#516 = CARTESIAN_POINT ( 'NONE',  ( 5.682570908447354796, -8.503936282047137141, 184.8495983927530517 ) ) ;
#517 = CARTESIAN_POINT ( 'NONE',  ( -10.50876271615351243, 1.374641794797912153, 63.91666666667104835 ) ) ;
#518 = CARTESIAN_POINT ( 'NONE',  ( -7.224821763160668375, -5.553490914887774466, 155.7317947272342735 ) ) ;
#519 = CARTESIAN_POINT ( 'NONE',  ( -3.895755245313230475, 6.757302670225739938, 83.00833333333848429 ) ) ;
#520 = CARTESIAN_POINT ( 'NONE',  ( 4.148701542484074523, 5.399965502098972969, 29.26820527279990003 ) ) ;
#522 = CARTESIAN_POINT ( 'NONE',  ( 7.508313365399094330, -0.9818838938130648453, 70.74166666666100411 ) ) ;
#521 = CARTESIAN_POINT ( 'NONE',  ( -3.835391450274494574, -6.656351331730238741, 78.85153860611858079 ) ) ;
#524 = CARTESIAN_POINT ( 'NONE',  ( 10.21791436981166612, 5.890327097550220437, 131.8333333333368671 ) ) ;
#523 = CARTESIAN_POINT ( 'NONE',  ( -1.061854085791752444, 8.104694750580316409, 104.2583333333393512 ) ) ;
#525 = CARTESIAN_POINT ( 'NONE',  ( 5.918442772811975949, 3.412266633880149502, 28.65833333333230470 ) ) ;
#526 = CARTESIAN_POINT ( 'NONE',  ( -6.681042679365084780, -3.851801735133374205, 80.51820527279340922 ) ) ;
#527 = CARTESIAN_POINT ( 'NONE',  ( -6.422184508547874593, 1.580365228748134898, 61.03254654433466442 ) ) ;
#530 = CARTESIAN_POINT ( 'NONE',  ( 1.211155320605528996, -9.245272161952897250, 98.08333333332367943 ) ) ;
#529 = CARTESIAN_POINT ( 'NONE',  ( -0.5397872479484502328, -6.485704663155885896, 36.94138625413952326 ) ) ;
#528 = CARTESIAN_POINT ( 'NONE',  ( -2.738724151908805471, 10.18724744193725584, 167.6666666666805554 ) ) ;
#531 = CARTESIAN_POINT ( 'NONE',  ( 17.51208864635810514, -6.361342740163737908, 5.517013174352921823 ) ) ;
#532 = CARTESIAN_POINT ( 'NONE',  ( -1.039005459181410629, -7.944689988538785386, 95.09166666666354217 ) ) ;
#534 = VERTEX_POINT ( 'NONE', #145534 ) ;
#533 = CARTESIAN_POINT ( 'NONE',  ( -1.402190031086890665, 7.924577536627563923, 82.77721496961086700 ) ) ;
#535 = CARTESIAN_POINT ( 'NONE',  ( -0.2482147205420304759, -8.326915084712366522, 203.0007014682614113 ) ) ;
#536 = CARTESIAN_POINT ( 'NONE',  ( 5.410250997808436324, 4.158987038030717009, 25.73179472720232752 ) ) ;
#537 = CARTESIAN_POINT ( 'NONE',  ( 4.335290344441512289, -7.519902577648807984, 133.6583333333092583 ) ) ;
#538 = CARTESIAN_POINT ( 'NONE',  ( -5.670559548117826587, 9.836614415862658944, 106.8333333333411730 ) ) ;
#539 = EDGE_LOOP ( 'NONE', ( #136593, #86113, #6532, #141327 ) ) ;
#540 = CARTESIAN_POINT ( 'NONE',  ( -0.3718917578758584863, 3.340848892028535300, 20.07846776621097717 ) ) ;
#541 = CARTESIAN_POINT ( 'NONE',  ( 1.562697348687913657, -4.908791053726089260, 97.61030905910789102 ) ) ;
#542 = ORIENTED_EDGE ( 'NONE', *, *, #75516, .T. ) ;
#543 = CARTESIAN_POINT ( 'NONE',  ( -7.770117050213909415, 6.633215942342815197, 58.64299902074699133 ) ) ;
#544 = CARTESIAN_POINT ( 'NONE',  ( 6.655155674251326481, -7.237909264035854662, 157.3405328376464354 ) ) ;
#545 = CARTESIAN_POINT ( 'NONE',  ( -6.970115530312718022, -0.9133380141097863225, 41.76820527280184336 ) ) ;
#546 = CARTESIAN_POINT ( 'NONE',  ( -3.277085556236346342, -12.19778269937415871, 172.3333333333120265 ) ) ;
#547 = CARTESIAN_POINT ( 'NONE',  ( 7.857738966908285327, 6.039889964153520197, 124.4166666666693857 ) ) ;
#548 = CARTESIAN_POINT ( 'NONE',  ( 2.996087296294004165, 6.806556332150893951, 65.99488843366620472 ) ) ;
#550 = CARTESIAN_POINT ( 'NONE',  ( 5.918442772524320716, 3.412266635128281766, 28.65833333333199917 ) ) ;
#549 = CARTESIAN_POINT ( 'NONE',  ( -14.11720825237960319, -13.33327129787703136, 65.64536097746001531 ) ) ;
#551 = CARTESIAN_POINT ( 'NONE',  ( -1.221794472932694831, -9.341095182855307044, 173.2317947272031518 ) ) ;
#553 = CARTESIAN_POINT ( 'NONE',  ( 7.443642586886073609, 4.291336834378015830, 128.6583333333253734 ) ) ;
#552 = DIRECTION ( 'NONE',  ( 1.000000000000000000, 0.000000000000000000, 0.000000000000000000 ) ) ;
#554 = CARTESIAN_POINT ( 'NONE',  ( 3.571670389087063580, 6.198791387910783435, 46.99166666666425840 ) ) ;
#555 = CARTESIAN_POINT ( 'NONE',  ( -8.486437428863967014, 0.9786491725566771605, 114.7351003410374517 ) ) ;
#556 = CARTESIAN_POINT ( 'NONE',  ( 0.3641920523770492135, -8.975006140011208444, 154.5459015193939081 ) ) ;
#557 = CARTESIAN_POINT ( 'NONE',  ( 9.819939764699297413, -0.1613222572097179064, 170.0369092051448661 ) ) ;
#558 = CARTESIAN_POINT ( 'NONE',  ( 0.08437530477393777317, 8.361578855984770797, 204.1500076455020292 ) ) ;
#560 = CARTESIAN_POINT ( 'NONE',  ( -7.333762716100177492, 0.9590352660845783417, 60.09166666666172318 ) ) ;
#559 = CARTESIAN_POINT ( 'NONE',  ( -1.935229264851768827, 18.25610398615595287, 130.9229855664966067 ) ) ;
#561 = EDGE_CURVE ( 'NONE', #15986, #32688, #19465, .T. ) ;
#562 = CARTESIAN_POINT ( 'NONE',  ( -7.150332475217274997, 1.920620996733812813, 61.15833333332974320 ) ) ;
#563 = CARTESIAN_POINT ( 'NONE',  ( 1.130399965572111975, -8.628346698367984402, 134.2583333333500377 ) ) ;
#564 = CARTESIAN_POINT ( 'NONE',  ( -8.148281276244022209, 6.260791672427463261, 45.58333333333023063 ) ) ;
#565 = CARTESIAN_POINT ( 'NONE',  ( 1.325398453422196088, 10.13257129561975667, 148.9166666666684478 ) ) ;
#566 = CARTESIAN_POINT ( 'NONE',  ( 7.892145340063137837, 2.121932599236612038, 25.66666666666447583 ) ) ;
#567 = CARTESIAN_POINT ( 'NONE',  ( 7.493767477957572254, 0.9818838939276769429, 67.39846139388222923 ) ) ;
#568 = ORIENTED_EDGE ( 'NONE', *, *, #26297, .T. ) ;
#569 = CARTESIAN_POINT ( 'NONE',  ( 1.852088603190129801, 6.895321130287840994, 45.50833333333574160 ) ) ;
#570 = CARTESIAN_POINT ( 'NONE',  ( 5.435935890969626705, 7.074953900200847023, 147.4083333333196322 ) ) ;
#571 = CARTESIAN_POINT ( 'NONE',  ( -0.9962365349915978108, -9.366386288421086448, 174.3015018585033147 ) ) ;
#572 = CARTESIAN_POINT ( 'NONE',  ( -4.558078698026357678, 7.906443668542675773, 79.83333333333847293 ) ) ;
#573 = CARTESIAN_POINT ( 'NONE',  ( 11.38151596265552890, -1.488884927760016241, 113.9166666666619250 ) ) ;
#574 = CARTESIAN_POINT ( 'NONE',  ( 2.470450168658942403, 9.196265306391760319, 109.3333333333478379 ) ) ;
#575 = CARTESIAN_POINT ( 'NONE',  ( 15.23888898285088267, 12.16523624472666221, 46.94264392895200899 ) ) ;
#576 = EDGE_CURVE ( 'NONE', #35783, #10158, #60772, .T. ) ;
#577 = CARTESIAN_POINT ( 'NONE',  ( -4.905159418503886926, 7.260270766467476378, 123.4776486989014899 ) ) ;
#578 = CARTESIAN_POINT ( 'NONE',  ( -12.58882462033089134, -1.648825313792976477, 183.0833333333229405 ) ) ;
#579 = CARTESIAN_POINT ( 'NONE',  ( -4.702439602669594265, 1.777908713993628709, 85.83692710770527867 ) ) ;
#580 = CARTESIAN_POINT ( 'NONE',  ( 6.528522698413436132, 3.763894714076921222, 68.00833333333599739 ) ) ;
#581 = CARTESIAN_POINT ( 'NONE',  ( -3.356414333771916336, -9.648489428937811141, 173.5642303846210268 ) ) ;
#582 = CARTESIAN_POINT ( 'NONE',  ( 8.191970076771564635, -0.8368130707053484940, 165.9638697894029917 ) ) ;
#583 = CARTESIAN_POINT ( 'NONE',  ( -6.427571359593468259, 3.703530920353003353, 61.34166666666501300 ) ) ;
#585 = CARTESIAN_POINT ( 'NONE',  ( 8.567028375880322955, -6.582600259245165120, 75.58333333334591941 ) ) ;
#584 = CARTESIAN_POINT ( 'NONE',  ( 8.208438271762114269, 0.05075148130836058119, 102.7389175797683691 ) ) ;
#586 = CARTESIAN_POINT ( 'NONE',  ( -4.217879133485678445, 1.285304689970756753, 44.62161518859681308 ) ) ;
#587 = CARTESIAN_POINT ( 'NONE',  ( -17.90519506501738434, 4.722091794705086443, 126.0714649280005091 ) ) ;
#588 = CARTESIAN_POINT ( 'NONE',  ( 18.31232979429599794, -5.987323854875186591, 26.62216833510196778 ) ) ;
#589 = CARTESIAN_POINT ( 'NONE',  ( 4.641699919301784050, -6.038371646417970418, 73.24166666666367576 ) ) ;
#590 = CARTESIAN_POINT ( 'NONE',  ( 6.611579815500199686, -2.031495351558769258, 197.0749255443241736 ) ) ;
#591 = CARTESIAN_POINT ( 'NONE',  ( -1.989153392515984997, -7.405343819477568701, 76.15833333333632993 ) ) ;
#592 = CARTESIAN_POINT ( 'NONE',  ( -3.572595447063065421, -7.468600081107578781, 181.5714182760358995 ) ) ;
#593 = CARTESIAN_POINT ( 'NONE',  ( -1.598345785220280257, 18.22904820583745433, 2.003815139738645446 ) ) ;
#594 = CARTESIAN_POINT ( 'NONE',  ( 10.55227646951811948, -2.656500705070124368, 167.4212934741624679 ) ) ;
#595 = CARTESIAN_POINT ( 'NONE',  ( -6.062720997288007396, -1.137271421882986688, 160.6516142689193600 ) ) ;
#596 = CARTESIAN_POINT ( 'NONE',  ( -9.479874603403052546, 12.33395137680445330, 119.4166666666872487 ) ) ;
#597 = CARTESIAN_POINT ( 'NONE',  ( 7.857414664072505772, -1.027581146976642934, 92.60153860614165922 ) ) ;
#598 = CARTESIAN_POINT ( 'NONE',  ( 5.435935890265517045, 7.074953900794265671, 147.4083333333143173 ) ) ;
#599 = CARTESIAN_POINT ( 'NONE',  ( -4.717284539925009845, 4.212985464787276868, 165.6949957498000572 ) ) ;
#600 = CARTESIAN_POINT ( 'NONE',  ( 3.316781589718724721, 4.103341705068491052, 104.0064928075728261 ) ) ;
#601 = CARTESIAN_POINT ( 'NONE',  ( 7.020244767397729291, 5.396272790225326688, 71.41666666666908725 ) ) ;
#602 = CARTESIAN_POINT ( 'NONE',  ( 5.071001353278950852, -5.911244207610572232, 111.9785888742502920 ) ) ;
#603 = CARTESIAN_POINT ( 'NONE',  ( -7.107546359655747992, 1.248186750339887130, 124.2071748641948687 ) ) ;
#604 = CARTESIAN_POINT ( 'NONE',  ( 7.320340038544905781, -1.966309259988496372, 73.01820527281780926 ) ) ;
#605 = CARTESIAN_POINT ( 'NONE',  ( -4.709829383287980953, 8.267172128508875062, 39.92573922748800186 ) ) ;
#606 = CARTESIAN_POINT ( 'NONE',  ( 6.149394552098212507, 16.44093010525347509, 183.8832312338389556 ) ) ;
#607 = CARTESIAN_POINT ( 'NONE',  ( 5.175458525253084474, 17.65164704961737741, 131.8233619030860950 ) ) ;
#608 = CARTESIAN_POINT ( 'NONE',  ( 7.951128853460343926, -1.072523650143651475, 112.2315485494613512 ) ) ;
#609 = CARTESIAN_POINT ( 'NONE',  ( -10.14511553031211477, -1.328944541628822806, 43.08333333333641946 ) ) ;
#610 = CARTESIAN_POINT ( 'NONE',  ( -1.133746998903202741, -9.280707295203820095, 204.6200259881623822 ) ) ;
#612 = ORIENTED_EDGE ( 'NONE', *, *, #6337, .F. ) ;
#611 = CARTESIAN_POINT ( 'NONE',  ( 6.715114386961027471, 1.066506214429748134, 29.16722624819618659 ) ) ;
#613 = CARTESIAN_POINT ( 'NONE',  ( -4.206450617835511885, 7.296363742659336182, 39.83333333334267934 ) ) ;
#614 = CARTESIAN_POINT ( 'NONE',  ( -2.028986059055245317, 7.546288140077463957, 86.35153860613334587 ) ) ;
#615 = CARTESIAN_POINT ( 'NONE',  ( 7.138602623709066286, 4.115522795349991547, 106.1484613938705479 ) ) ;
#616 = CARTESIAN_POINT ( 'NONE',  ( -0.8561010367770676144, 3.301712802866803464, 18.06588778905094017 ) ) ;
#618 = CARTESIAN_POINT ( 'NONE',  ( 4.918210464825828687, -3.646595518315965734, 155.8128980278187328 ) ) ;
#617 = CARTESIAN_POINT ( 'NONE',  ( -3.539395002497252918, -5.443995847499483176, 31.31004795921482753 ) ) ;
#619 = CARTESIAN_POINT ( 'NONE',  ( 5.410250997808435436, 4.158987038030717009, 27.59166666666775214 ) ) ;
#620 = CARTESIAN_POINT ( 'NONE',  ( -6.661003355441185825, 5.117813472071580883, 38.58333333332807769 ) ) ;
#621 = B_SPLINE_CURVE_WITH_KNOTS ( 'NONE', 3,
 ( #94825, #118125, #6040, #30787, #97041, #142185 ),
 .UNSPECIFIED., .F., .F.,
 ( 4, 2, 4 ),
 ( 1.182671266281815663E-16, 0.0005696626301298509353, 0.001139325260259583476 ),
 .UNSPECIFIED. ) ;
#622 = CARTESIAN_POINT ( 'NONE',  ( 6.810110768321480990, -0.8904893875415633708, 32.60153860612733467 ) ) ;
#623 = CARTESIAN_POINT ( 'NONE',  ( -5.668381838142082962, -8.047569217338356395, 183.1097780457717477 ) ) ;
#625 = CARTESIAN_POINT ( 'NONE',  ( 5.714781684762800573, -1.677044336051850104, 146.4377886640913289 ) ) ;
#624 = CARTESIAN_POINT ( 'NONE',  ( 10.27225122363039134, 2.761568283441030225, 165.6666666666551464 ) ) ;
#626 = CARTESIAN_POINT ( 'NONE',  ( 6.221883011057773416, 4.313605479418478161, 78.90979686043296226 ) ) ;
#627 = CARTESIAN_POINT ( 'NONE',  ( 6.580091341364476598, -3.791437939186024231, 71.99166666666398839 ) ) ;
#628 = CARTESIAN_POINT ( 'NONE',  ( 6.935141868099211848, -0.1553273929667024489, 199.9588668920883094 ) ) ;
#629 = CARTESIAN_POINT ( 'NONE',  ( -0.9992195209992944527, 8.203783812385202268, 165.4952249969006175 ) ) ;
#630 = EDGE_CURVE ( 'NONE', #138724, #104483, #83932, .T. ) ;
#631 = CARTESIAN_POINT ( 'NONE',  ( -8.715622022962257631, -1.141824279823082655, 141.7682052727691939 ) ) ;
#632 = CARTESIAN_POINT ( 'NONE',  ( -7.372539942685301995, -1.210614636815826151, 74.48569098370128927 ) ) ;
#633 = CARTESIAN_POINT ( 'NONE',  ( 6.810110768293514028, -0.8904893862818604733, 30.74166666666762282 ) ) ;
#634 = CARTESIAN_POINT ( 'NONE',  ( -2.327615871397879843, 6.054056496188307435, 174.1804180833259466 ) ) ;
#635 = CARTESIAN_POINT ( 'NONE',  ( -3.212260628354083991, 3.924391901058223109, 5.376849892456045943 ) ) ;
#636 = CIRCLE ( 'NONE', #115920, 1.000000000000004441 ) ;
#637 = CARTESIAN_POINT ( 'NONE',  ( 7.508313365581883225, -0.9818838939276685052, 70.09166666666287426 ) ) ;
#638 = CARTESIAN_POINT ( 'NONE',  ( 9.312034107771172131, -4.220782096250953686, 134.7740040643243447 ) ) ;
#639 = CARTESIAN_POINT ( 'NONE',  ( 6.807424812771401434, -8.856478604593938542, 96.41666666667502739 ) ) ;
#640 = CARTESIAN_POINT ( 'NONE',  ( 9.962852041638802447, -7.655295548931151828, 168.5833333333342807 ) ) ;
#641 = CARTESIAN_POINT ( 'NONE',  ( -0.7131253368595957820, -5.637481176613925449, 130.2615013267574398 ) ) ;
#642 = CARTESIAN_POINT ( 'NONE',  ( -8.707672733858490943, -2.117722992692893769, 178.4510296404890823 ) ) ;
#643 = CARTESIAN_POINT ( 'NONE',  ( 9.157996837153795866, 1.199731007403071148, 86.08333333333676762 ) ) ;
#644 = ORIENTED_EDGE ( 'NONE', *, *, #56748, .F. ) ;
#645 = CARTESIAN_POINT ( 'NONE',  ( -2.051945117160531407, -9.542614715505363776, 162.2535173167692051 ) ) ;
#646 = ORIENTED_EDGE ( 'NONE', *, *, #69783, .T. ) ;
#647 = CARTESIAN_POINT ( 'NONE',  ( -2.281841520281977065, 8.487171810937754302, 60.66666666666289842 ) ) ;
#648 = CARTESIAN_POINT ( 'NONE',  ( -11.19241942614898022, -1.466036301890059068, 96.08333333332663528 ) ) ;
#649 = CARTESIAN_POINT ( 'NONE',  ( 0.8688795161295194136, 7.835505298685409237, 150.6457638215836425 ) ) ;
#650 = CARTESIAN_POINT ( 'NONE',  ( -5.021883403745842855, -2.103610194932199029, 114.4520390663646054 ) ) ;
#651 = CARTESIAN_POINT ( 'NONE',  ( -7.319216828740438885, -0.9590352673599132904, 59.25833333331964781 ) ) ;
#652 = CARTESIAN_POINT ( 'NONE',  ( 15.02056469767724067, 8.387355816914196183, 201.6124676447211357 ) ) ;
#653 = CARTESIAN_POINT ( 'NONE',  ( 1.061854086911888206, 8.119240637992797716, 105.0916666666693118 ) ) ;
#654 = CARTESIAN_POINT ( 'NONE',  ( -10.98051427682985093, -6.329862197729069884, 181.8333333333361281 ) ) ;
#655 = CARTESIAN_POINT ( 'NONE',  ( -1.211155320605513008, -9.259818049066941725, 98.91666666667632057 ) ) ;
#656 = CARTESIAN_POINT ( 'NONE',  ( -1.016156833768316448, 7.755593451931557247, 82.39846139386962420 ) ) ;
#657 = CARTESIAN_POINT ( 'NONE',  ( -2.768659066076373243, 10.29863626201218274, 67.66666666667107677 ) ) ;
#658 = CARTESIAN_POINT ( 'NONE',  ( 4.994846612282263898, 8.668023207984610679, 30.16666666666741747 ) ) ;
#659 = CARTESIAN_POINT ( 'NONE',  ( -2.046697823793310889, -15.64289258572402730, 138.9166666666516221 ) ) ;
#660 = CARTESIAN_POINT ( 'NONE',  ( 8.890172672457183012, 1.164672906448529055, 147.3984613938744417 ) ) ;
#661 = CARTESIAN_POINT ( 'NONE',  ( -3.230806625140429045, 3.979428400401117116, 41.33473140949475777 ) ) ;
#662 = CARTESIAN_POINT ( 'NONE',  ( 12.41427397080424377, 1.625976687291062373, 166.0833333333669088 ) ) ;
#663 = CARTESIAN_POINT ( 'NONE',  ( -8.419046526586567936, -3.069135257476570011, 178.8024212289065247 ) ) ;
#664 = CIRCLE ( 'NONE', #135145, 0.9999999999999997780 ) ;
#665 = CARTESIAN_POINT ( 'NONE',  ( -7.138062848863450327, 2.181631472000400418, 42.93219628028596446 ) ) ;
#666 = CARTESIAN_POINT ( 'NONE',  ( -7.121269231701509383, -1.914765402163232988, 58.84166666665998946 ) ) ;
#667 = CARTESIAN_POINT ( 'NONE',  ( 4.626554630605728136, 8.029031164510115559, 164.4817947271945684 ) ) ;
#668 = CARTESIAN_POINT ( 'NONE',  ( -7.334890978271416451, -0.08742969633832990695, 60.61818309419426498 ) ) ;
#669 = CARTESIAN_POINT ( 'NONE',  ( -2.677282539692796171, 9.958621135945550762, 40.66666666665734198 ) ) ;
#670 = CARTESIAN_POINT ( 'NONE',  ( 4.686918425499317920, -8.129982502964104185, 171.1484613938843040 ) ) ;
#671 = CARTESIAN_POINT ( 'NONE',  ( 6.170646886633865513, 0.4122711441154889855, 85.79672096071831788 ) ) ;
#672 = CARTESIAN_POINT ( 'NONE',  ( -1.199243888705302075, -6.143516453665140098, 162.3508782074890462 ) ) ;
#673 = CARTESIAN_POINT ( 'NONE',  ( -8.796284193791398920, -2.677102350786261464, 139.6629681546877464 ) ) ;
#674 = EDGE_CURVE ( 'NONE', #110481, #13770, #69566, .T. ) ;
#675 = CARTESIAN_POINT ( 'NONE',  ( 6.885131303747939135, -3.967251980261207844, 91.99166666664662273 ) ) ;
#676 = CARTESIAN_POINT ( 'NONE',  ( -6.530440554792539487, -2.210990202228833912, 112.3640834663230805 ) ) ;
#677 = CARTESIAN_POINT ( 'NONE',  ( -1.176097219640816149, -8.991993884450444341, 155.7416666666913159 ) ) ;
#678 = CARTESIAN_POINT ( 'NONE',  ( 7.423909816731326217, -5.704109713437778950, 171.7583333333498103 ) ) ;
#679 = CARTESIAN_POINT ( 'NONE',  ( 10.26948301270479469, -5.917870322766546565, 128.1666666666693857 ) ) ;
#680 = CARTESIAN_POINT ( 'NONE',  ( -6.167668518220177809, 4.738683951936343064, 84.26820527280000306 ) ) ;
#681 = CARTESIAN_POINT ( 'NONE',  ( 10.52295433268206892, 6.066141137749966106, 144.8333333333510780 ) ) ;
#682 = CARTESIAN_POINT ( 'NONE',  ( -1.710088299406160139, -10.09606380627629996, 129.9937861042839700 ) ) ;
#683 = CARTESIAN_POINT ( 'NONE',  ( 6.110094647750777597, -10.59921432329200996, 149.8333333333041537 ) ) ;
#684 = CARTESIAN_POINT ( 'NONE',  ( 7.842868776595665281, 1.027581146976628057, 89.90833333332373911 ) ) ;
#685 = CARTESIAN_POINT ( 'NONE',  ( -15.51852920525332991, -9.212205313846116184, 149.0832549246417500 ) ) ;
#686 = ORIENTED_EDGE ( 'NONE', *, *, #105158, .T. ) ;
#687 = CARTESIAN_POINT ( 'NONE',  ( -0.5816861697079986904, 4.529614108695905195, 55.06416353547123776 ) ) ;
#688 = CARTESIAN_POINT ( 'NONE',  ( -8.519296758417681303, 5.637917509873605404, 58.36136411290859627 ) ) ;
#689 = CARTESIAN_POINT ( 'NONE',  ( -10.39591403198683395, -0.2272062672893115365, 136.5608625622240879 ) ) ;
#690 = CARTESIAN_POINT ( 'NONE',  ( -0.1029397467148877032, -7.937462147430667692, 95.36627919434042155 ) ) ;
#691 = CARTESIAN_POINT ( 'NONE',  ( -2.171906444116258772, -8.085374072342238705, 116.1583333333294377 ) ) ;
#692 = CARTESIAN_POINT ( 'NONE',  ( 4.450740589564557759, 7.723991201929179873, 146.9916666666823630 ) ) ;
#693 = CARTESIAN_POINT ( 'NONE',  ( 10.26948301270479469, -5.917870322766546565, 128.1666666666693857 ) ) ;
#694 = CARTESIAN_POINT ( 'NONE',  ( -3.835391450438030425, -6.656351331831583451, 74.48179472720376282 ) ) ;
#695 = CARTESIAN_POINT ( 'NONE',  ( -1.348247080018259103, -10.30712194498644863, 158.9166666666913272 ) ) ;
#696 = CARTESIAN_POINT ( 'NONE',  ( 0.8209790624963752004, -7.212469518792059553, 67.31833725116170797 ) ) ;
#697 = CARTESIAN_POINT ( 'NONE',  ( -4.448798604117009781, -4.039384628353988482, 152.1137803468417360 ) ) ;
#698 = CARTESIAN_POINT ( 'NONE',  ( -2.590498435135523358, 7.297670150694227864, 83.58924546903443797 ) ) ;
#699 = CARTESIAN_POINT ( 'NONE',  ( -8.210960928049921392, -16.23230271503017974, 140.1436285901156680 ) ) ;
#700 = CARTESIAN_POINT ( 'NONE',  ( 8.206515962536347075, -1.073278399094699687, 110.7416666666692038 ) ) ;
#701 = CARTESIAN_POINT ( 'NONE',  ( -3.541879667462877634, -4.867218878368205104, 152.7893532315893026 ) ) ;
#702 = CARTESIAN_POINT ( 'NONE',  ( -5.303261841576638602, -1.183843508320525428, 116.0743005214502119 ) ) ;
#703 = CARTESIAN_POINT ( 'NONE',  ( -5.108151120031449999, 8.207152002456910012, 156.7145088800045301 ) ) ;
#704 = CARTESIAN_POINT ( 'NONE',  ( -1.120375621331688887, -6.807190532283657447, 35.19424074778822131 ) ) ;
#705 = CARTESIAN_POINT ( 'NONE',  ( -9.730152922459243570, 3.111565730779899397, 178.5786373636420024 ) ) ;
#706 = CARTESIAN_POINT ( 'NONE',  ( -7.224821763159930299, -5.553490914887037277, 157.5916666666997230 ) ) ;
#707 = CARTESIAN_POINT ( 'NONE',  ( 2.166050848471444024, -8.056310829255624029, 116.3515386061208545 ) ) ;
#708 = CARTESIAN_POINT ( 'NONE',  ( -8.997992075286028069, 1.176882380741041123, 83.91666666666708352 ) ) ;
#709 = CARTESIAN_POINT ( 'NONE',  ( -7.777662287899295812, 5.975969704012043415, 125.5833333333263511 ) ) ;
#711 = CARTESIAN_POINT ( 'NONE',  ( -1.267467365230082965, 17.83711245395356570, 163.0955330415509650 ) ) ;
#710 = CARTESIAN_POINT ( 'NONE',  ( -1.153248592166143061, 8.802897347829368613, 144.9083333333203711 ) ) ;
#712 = CARTESIAN_POINT ( 'NONE',  ( -11.01395316437287519, 14.90426801294577430, 121.1442376904270901 ) ) ;
#713 = CARTESIAN_POINT ( 'NONE',  ( -0.6441755041744691157, -6.621733535485383904, 184.7803699976519454 ) ) ;
#714 = CARTESIAN_POINT ( 'NONE',  ( 6.858121239836662220, 3.138884813290086839, 91.60989821970584046 ) ) ;
#716 = CARTESIAN_POINT ( 'NONE',  ( 7.480598120111365823, 6.385832333296396435, 182.3043721162075030 ) ) ;
#715 = CARTESIAN_POINT ( 'NONE',  ( 4.956909178619161693, 6.451629805429310416, 30.58333333333446191 ) ) ;
#717 = CARTESIAN_POINT ( 'NONE',  ( 17.49929565884849580, -4.579266818963908747, 146.3747099784929731 ) ) ;
#720 = ORIENTED_EDGE ( 'NONE', *, *, #131093, .T. ) ;
#719 = CARTESIAN_POINT ( 'NONE',  ( 3.348222464780938878, 6.643494745667566370, 66.16097301948016707 ) ) ;
#718 = CARTESIAN_POINT ( 'NONE',  ( 1.375241652672142711, 8.699225229572725482, 68.55342411791431800 ) ) ;
#721 = CARTESIAN_POINT ( 'NONE',  ( -0.9704595806409358483, 7.406492153373576137, 64.25833333333207520 ) ) ;
#722 = CARTESIAN_POINT ( 'NONE',  ( -9.908952719197392511, 12.89228084299090682, 166.4166666666774006 ) ) ;
#723 = ORIENTED_EDGE ( 'NONE', *, *, #74914, .T. ) ;
#724 = LINE ( 'NONE', #35300, #51779 ) ;
#725 = CARTESIAN_POINT ( 'NONE',  ( 6.634076153397947984, 1.269725706559074574, 190.6630784579076021 ) ) ;
#726 = CARTESIAN_POINT ( 'NONE',  ( 3.157169166465723542, 3.855663788011191695, 28.55749283403131855 ) ) ;
#727 = ORIENTED_EDGE ( 'NONE', *, *, #49619, .F. ) ;
#728 = EDGE_CURVE ( 'NONE', #80363, #61033, #112689, .T. ) ;
#729 = CARTESIAN_POINT ( 'NONE',  ( 6.886789518600706650, 16.42954608112998827, 161.5936704147340208 ) ) ;
#730 = CARTESIAN_POINT ( 'NONE',  ( -8.771246398587217996, 2.356229510751677303, 84.33333333333951032 ) ) ;
#731 = CARTESIAN_POINT ( 'NONE',  ( 6.592885754810762222, -8.577313871648090782, 69.41666666665908281 ) ) ;
#732 = CARTESIAN_POINT ( 'NONE',  ( -9.190423232589242986, 2.468880154630339607, 178.6484613938824566 ) ) ;
#734 = CARTESIAN_POINT ( 'NONE',  ( 0.8414293598164943599, 8.563262402719308497, 118.4947155656879261 ) ) ;
#733 = CARTESIAN_POINT ( 'NONE',  ( 7.085239396513147270, 5.446221385984502561, 148.2416666666856315 ) ) ;
#735 = EDGE_CURVE ( 'NONE', #6352, #70223, #87642, .T. ) ;
#736 = CARTESIAN_POINT ( 'NONE',  ( -3.505892344820606965, -4.043198190723511054, 50.70259293873917272 ) ) ;
#737 = CARTESIAN_POINT ( 'NONE',  ( 2.379073642300413738, 8.856250180388109072, 82.33333333334279303 ) ) ;
#738 = CARTESIAN_POINT ( 'NONE',  ( -1.708526294706638859, -18.28157942090589572, 130.1651851924896732 ) ) ;
#739 = CARTESIAN_POINT ( 'NONE',  ( -3.835391450438030425, -6.656351331831583451, 74.48179472720376282 ) ) ;
#741 = CARTESIAN_POINT ( 'NONE',  ( -1.334554247390547399, -10.13355220148408087, 192.5649737898246769 ) ) ;
#740 = CARTESIAN_POINT ( 'NONE',  ( 5.918442772524320716, 3.412266635128281766, 28.65833333333199917 ) ) ;
#742 = CARTESIAN_POINT ( 'NONE',  ( 8.541071373819091761, 1.118975653305614992, 129.2583333333397206 ) ) ;
#743 = CARTESIAN_POINT ( 'NONE',  ( 6.378346696929659387, -8.298149138348362541, 56.41666666666744590 ) ) ;
#744 = CARTESIAN_POINT ( 'NONE',  ( 11.24452552942734052, 14.33322989594311814, 139.4728055130720463 ) ) ;
#745 = CARTESIAN_POINT ( 'NONE',  ( 3.557188890436586259, 7.151199343974514733, 94.38050738317765820 ) ) ;
#746 = CARTESIAN_POINT ( 'NONE',  ( -0.9019136995835387305, -6.897386092930456236, 35.74166666666790348 ) ) ;
#748 = CARTESIAN_POINT ( 'NONE',  ( 2.126218181915259908, 7.915366508838138415, 106.1583333333342836 ) ) ;
#747 = CARTESIAN_POINT ( 'NONE',  ( 3.701289845844116133, -2.393243463248914793, 40.45714175204648200 ) ) ;
#749 = CARTESIAN_POINT ( 'NONE',  ( -4.963508505566866624, 6.457118746996769687, 105.1015386061299495 ) ) ;
#750 = CARTESIAN_POINT ( 'NONE',  ( -8.082473805636055886, 4.954304027484162098, 182.0749941108302039 ) ) ;
#751 = CARTESIAN_POINT ( 'NONE',  ( -5.178047563417247368, 6.736283480014988001, 123.2416666666736660 ) ) ;
#752 = CARTESIAN_POINT ( 'NONE',  ( 5.934280607586961409, -10.29417436051319612, 136.8333333333643793 ) ) ;
#753 = CARTESIAN_POINT ( 'NONE',  ( 3.747484430349548479, 6.503831350268706402, 64.48179472720040906 ) ) ;
#754 = ORIENTED_EDGE ( 'NONE', *, *, #118457, .T. ) ;
#755 = CARTESIAN_POINT ( 'NONE',  ( -10.99563751519265153, -16.11683477789392072, 33.99069306280313896 ) ) ;
#756 = CARTESIAN_POINT ( 'NONE',  ( -6.376002717143169463, -3.675987694086181978, 58.65833333334001765 ) ) ;
#757 = CARTESIAN_POINT ( 'NONE',  ( -2.222773821058353860, 8.510026488706087022, 144.5117638962232718 ) ) ;
#758 = CARTESIAN_POINT ( 'NONE',  ( 8.340385417077996522, -2.240438838795700605, 128.6484613938651762 ) ) ;
#759 = CARTESIAN_POINT ( 'NONE',  ( -9.908952719197392511, 12.89228084299090682, 166.4166666666774006 ) ) ;
#760 = CARTESIAN_POINT ( 'NONE',  ( 5.014261073062422192, -0.4782826232695141511, 89.42542681906729740 ) ) ;
#761 = CARTESIAN_POINT ( 'NONE',  ( -4.299132503135108863, -3.368775466331586976, 117.7974093956312061 ) ) ;
#762 = CARTESIAN_POINT ( 'NONE',  ( -6.200794257498040807, 8.067112516565666525, 146.4166666666595233 ) ) ;
#763 = CARTESIAN_POINT ( 'NONE',  ( -16.44703985078836439, 9.634282704541606179, 84.80218399902258852 ) ) ;
#764 = CARTESIAN_POINT ( 'NONE',  ( -4.024392262738034631, -7.142113525033908061, 161.3104391037148275 ) ) ;
#765 = EDGE_CURVE ( 'NONE', #148040, #3455, #43684, .T. ) ;
#766 = CARTESIAN_POINT ( 'NONE',  ( -5.748177162531264095, -3.480982741449795803, 104.9212218715326657 ) ) ;
#767 = CARTESIAN_POINT ( 'NONE',  ( -7.918078795153679295, -2.419539704212173792, 139.9870529547152103 ) ) ;
#768 = CARTESIAN_POINT ( 'NONE',  ( -6.986082642679770416, -4.027615774258734405, 98.65833333332894028 ) ) ;
#769 = CARTESIAN_POINT ( 'NONE',  ( -3.751293893620135655, -5.675880674034525342, 193.2048163394474045 ) ) ;
#770 = CARTESIAN_POINT ( 'NONE',  ( 8.507522688334052674, 6.539250990319299461, 64.41666666666331764 ) ) ;
#771 = CARTESIAN_POINT ( 'NONE',  ( -9.354017979765890445, -0.05370897229482139018, 147.3604716382765218 ) ) ;
#772 = CARTESIAN_POINT ( 'NONE',  ( 6.460008067817605948, -0.09327649229240053685, 1.964536563657544477 ) ) ;
#773 = CARTESIAN_POINT ( 'NONE',  ( 14.72075405853872709, 11.41637194036950298, 115.2091789862756741 ) ) ;
#774 = CARTESIAN_POINT ( 'NONE',  ( -7.745513588248055470, 6.048790595243726642, 197.9143757936502936 ) ) ;
#775 = CARTESIAN_POINT ( 'NONE',  ( -0.6324948419811113887, 9.826688683473339125, 193.1904709593028429 ) ) ;
#776 = CARTESIAN_POINT ( 'NONE',  ( -14.51463951141245801, 10.85810705397592457, 147.3258652841706180 ) ) ;
#777 = CARTESIAN_POINT ( 'NONE',  ( -4.362833570492256285, -7.571471220164819549, 134.4817947272113372 ) ) ;
#778 = CARTESIAN_POINT ( 'NONE',  ( -8.964530759404651050, 16.00099876971053092, 134.7348890039505989 ) ) ;
#780 = CARTESIAN_POINT ( 'NONE',  ( -8.440263603466668485, -4.865753267991497211, 121.8333333333372366 ) ) ;
#779 = CARTESIAN_POINT ( 'NONE',  ( -11.94277135473868512, 3.208553161657256236, 164.3333333333535791 ) ) ;
#781 = DIRECTION ( 'NONE',  ( 0.000000000000000000, -0.000000000000000000, 1.000000000000000000 ) ) ;
#782 = CARTESIAN_POINT ( 'NONE',  ( 16.10869771949788287, -7.591198802313590122, 166.4395961729254338 ) ) ;
#783 = CARTESIAN_POINT ( 'NONE',  ( 5.714395208361414902, -7.434195312826677338, 175.1015386061236256 ) ) ;
#784 = CARTESIAN_POINT ( 'NONE',  ( -7.319216828820561460, -0.9590352672443066551, 61.76820527279436845 ) ) ;
#785 = CARTESIAN_POINT ( 'NONE',  ( -6.462226105505435747, -0.4219571017433966786, 28.84591120526679475 ) ) ;
#786 = CARTESIAN_POINT ( 'NONE',  ( 9.683687308533473370, -7.440756490973303272, 148.5833333333163750 ) ) ;
#787 = CARTESIAN_POINT ( 'NONE',  ( 14.88315462035528114, -11.32640950031811400, 112.5427037021616599 ) ) ;
#788 = CARTESIAN_POINT ( 'NONE',  ( 3.888589907852014527, 6.500203231954503558, 138.3369859991576618 ) ) ;
#789 = CARTESIAN_POINT ( 'NONE',  ( 6.029604468347304902, 7.847453471003317027, 130.5833333333492021 ) ) ;
#790 = CARTESIAN_POINT ( 'NONE',  ( 0.07684595262895627110, 8.278603421014047115, 182.9653926433920788 ) ) ;
#791 = CARTESIAN_POINT ( 'NONE',  ( -14.01426770621165652, 12.94767934355417971, 83.91906266478163445 ) ) ;
#792 = CARTESIAN_POINT ( 'NONE',  ( -3.792079555963494553, 6.821831390178790144, 147.6485230193404163 ) ) ;
#793 = CARTESIAN_POINT ( 'NONE',  ( -0.4422227059651519521, -10.20598629578419647, 118.6692299619833477 ) ) ;
#794 = CARTESIAN_POINT ( 'NONE',  ( -18.74481339396066559, -5.186665149270772268, 63.37067131463702907 ) ) ;
#795 = CARTESIAN_POINT ( 'NONE',  ( 3.610845786762485687, 3.571129086673420883, 93.06511674147424173 ) ) ;
#796 = CARTESIAN_POINT ( 'NONE',  ( 6.375057107656929567, -1.679679045335704224, 42.05273595468925407 ) ) ;
#797 = CARTESIAN_POINT ( 'NONE',  ( -8.017419426108343572, -1.050429773614406814, 97.39846139386001767 ) ) ;
#798 = CARTESIAN_POINT ( 'NONE',  ( 4.937250003150196243, 8.568092237190505500, 130.1666666666570222 ) ) ;
#799 = CARTESIAN_POINT ( 'NONE',  ( -9.428370507670639000, 1.233218786173365222, 180.0916666666657022 ) ) ;
#801 = CARTESIAN_POINT ( 'NONE',  ( -6.497462409295200025, -7.712845679362384743, 33.39435725191323456 ) ) ;
#800 = CARTESIAN_POINT ( 'NONE',  ( 3.193584454178059584, 2.468782354439741589, 32.15089146545363263 ) ) ;
#802 = CARTESIAN_POINT ( 'NONE',  ( -1.130399966513576437, -8.642892585801897454, 135.7416666666488823 ) ) ;
#803 = CARTESIAN_POINT ( 'NONE',  ( 2.166050848390409733, -8.056310829287454567, 111.9817947272128720 ) ) ;
#804 = CARTESIAN_POINT ( 'NONE',  ( -1.084702713395329310, -8.293791287234444809, 115.7416666666636331 ) ) ;
#805 = CARTESIAN_POINT ( 'NONE',  ( -4.497714903149759635, -7.805492330148728009, 73.16666666666920094 ) ) ;
#806 = CARTESIAN_POINT ( 'NONE',  ( -2.162180448276072475, 1.497790193809517056, 6.994369644672170594 ) ) ;
#808 = CARTESIAN_POINT ( 'NONE',  ( 4.335290344441512289, -7.519902577648807984, 133.0083333333259645 ) ) ;
#807 = CARTESIAN_POINT ( 'NONE',  ( -1.165458067552439525, -8.910716750571161526, 71.91666666666074548 ) ) ;
#809 = CARTESIAN_POINT ( 'NONE',  ( -5.613024481031755109, 0.08086212014669699744, 63.96952629398700196 ) ) ;
#810 = CARTESIAN_POINT ( 'NONE',  ( 0.9247623273974441283, 7.071936742100823459, 47.60153860612857812 ) ) ;
#811 = CARTESIAN_POINT ( 'NONE',  ( 4.819979244424863474, 9.223582144926082194, 163.5608510126072019 ) ) ;
#812 = CARTESIAN_POINT ( 'NONE',  ( 12.61601614388979620, 12.63393793723196623, 162.5562266648643686 ) ) ;
#813 = CARTESIAN_POINT ( 'NONE',  ( -8.031965313297657616, 1.050429772472063927, 100.0916666666694823 ) ) ;
#814 = CARTESIAN_POINT ( 'NONE',  ( 6.980324912202541476, -1.874932733614673275, 53.01820527279698325 ) ) ;
#815 = CARTESIAN_POINT ( 'NONE',  ( 6.454655293365066271, -0.7448410580886399845, 24.95562568400514536 ) ) ;
#816 = CARTESIAN_POINT ( 'NONE',  ( 2.296999257183203635, -3.722120425370521790, 40.68582275738634024 ) ) ;
#817 = CARTESIAN_POINT ( 'NONE',  ( 4.550349697319827413, 18.02777149320960604, 117.7506967726794898 ) ) ;
#818 = CARTESIAN_POINT ( 'NONE',  ( -7.901202530805035096, -4.555057895349834851, 158.6583333333397547 ) ) ;
#819 = CARTESIAN_POINT ( 'NONE',  ( 9.254432153463454824, -5.332831593258257286, 168.1666666667003085 ) ) ;
#820 = CARTESIAN_POINT ( 'NONE',  ( -3.117585164249037977, -4.267199063893649225, 106.5455330432838394 ) ) ;
#821 = CARTESIAN_POINT ( 'NONE',  ( 4.854902904294234212, -9.014325561493008010, 120.7177015404501077 ) ) ;
#822 = CARTESIAN_POINT ( 'NONE',  ( 6.175584277877637973, 2.015379860888122820, 12.27245482171785440 ) ) ;
#823 = CARTESIAN_POINT ( 'NONE',  ( 2.774514661604039478, 10.32769950518562752, 62.33333333333416704 ) ) ;
#824 = CARTESIAN_POINT ( 'NONE',  ( -13.15578314602169030, 14.51470066036502615, 38.71496021507669383 ) ) ;
#825 = CARTESIAN_POINT ( 'NONE',  ( 8.786687421372434414, 6.753790048167831905, 84.41666666666924357 ) ) ;
#826 = CARTESIAN_POINT ( 'NONE',  ( 5.285317092466192079, -6.875865846787940328, 130.7317947272076708 ) ) ;
#828 = ORIENTED_EDGE ( 'NONE', *, *, #68820, .F. ) ;
#827 = CARTESIAN_POINT ( 'NONE',  ( -1.460244326478919552, 8.433660632525343814, 107.2834964993940474 ) ) ;
#829 = CARTESIAN_POINT ( 'NONE',  ( -6.356568130342443723, -2.183023863658891894, 105.8590553049051550 ) ) ;
#830 = CARTESIAN_POINT ( 'NONE',  ( 4.891844332498905601, 4.658859610152152442, 105.7876653485107568 ) ) ;
#831 = CARTESIAN_POINT ( 'NONE',  ( 4.981759803851631752, 0.02313034988347037468, 4.218107302760710553 ) ) ;
#832 = CARTESIAN_POINT ( 'NONE',  ( -8.999226716042672436, 3.316812283805592454, 156.7036580485663251 ) ) ;
#833 = CARTESIAN_POINT ( 'NONE',  ( 7.085239395809039387, 5.446221386577921209, 147.5916666666803394 ) ) ;
#834 = CARTESIAN_POINT ( 'NONE',  ( 7.079750455096605499, -5.439622058964165063, 68.58333333334093140 ) ) ;
#835 = CARTESIAN_POINT ( 'NONE',  ( -4.519092927104046531, 5.240585791515567138, 55.31453213538677716 ) ) ;
#836 = CARTESIAN_POINT ( 'NONE',  ( -10.37043435115154999, -5.978234117558886673, 141.8333333333270900 ) ) ;
#837 = CARTESIAN_POINT ( 'NONE',  ( -2.263282970384330461, -8.425389198684097636, 135.5083333333002145 ) ) ;
#838 = CARTESIAN_POINT ( 'NONE',  ( 4.687627709195757220, 5.623293322094248481, 63.61016988592290033 ) ) ;
#839 = CARTESIAN_POINT ( 'NONE',  ( -7.333762716234881296, 0.9590352673599070732, 58.23179472720975269 ) ) ;
#840 = CARTESIAN_POINT ( 'NONE',  ( -7.503986496170104381, -5.768029972840262865, 177.5916666666647643 ) ) ;
#841 = CARTESIAN_POINT ( 'NONE',  ( 4.686918425499694507, -8.129982502964104185, 173.0083333333497251 ) ) ;
#842 = CARTESIAN_POINT ( 'NONE',  ( 8.541071373819091761, 1.118975653305614992, 129.2583333333397206 ) ) ;
#843 = ORIENTED_EDGE ( 'NONE', *, *, #33025, .F. ) ;
#844 = CARTESIAN_POINT ( 'NONE',  ( 6.528522698133684798, 3.763894715188894846, 68.65833333334020949 ) ) ;
#845 = CARTESIAN_POINT ( 'NONE',  ( -6.772399648891054724, 7.879684077595908498, 165.6055162419960425 ) ) ;
#846 = CARTESIAN_POINT ( 'NONE',  ( -9.347093373658985627, 1.222579633979325564, 96.91666666667455843 ) ) ;
#847 = CARTESIAN_POINT ( 'NONE',  ( 3.222459217220620786, -18.14198378530161904, -0.4796842447921156882 ) ) ;
#848 = CARTESIAN_POINT ( 'NONE',  ( 8.206515962501116590, -1.073278400180840642, 110.0916666666706192 ) ) ;
#849 = CARTESIAN_POINT ( 'NONE',  ( 6.321233585468665872, -3.539285845671944486, 125.2382547041831060 ) ) ;
#850 = EDGE_CURVE ( 'NONE', #7370, #68536, #73311, .T. ) ;
#851 = CARTESIAN_POINT ( 'NONE',  ( 6.865580351120575742, -5.275031596921834876, 134.2682052728173403 ) ) ;
#852 = CARTESIAN_POINT ( 'NONE',  ( -4.557380434400791991, 5.641727342216607433, 41.32862171341761837 ) ) ;
#853 = CARTESIAN_POINT ( 'NONE',  ( 8.744283198487485365, -5.038800122397491421, 28.16666666666357344 ) ) ;
#854 = CARTESIAN_POINT ( 'NONE',  ( -8.926269787945674494, -6.861059577342599525, 101.4166666666637013 ) ) ;
#855 = CARTESIAN_POINT ( 'NONE',  ( 2.561826694958727391, 9.536280432660241502, 129.3333333333429778 ) ) ;
#856 = CARTESIAN_POINT ( 'NONE',  ( -8.845234536948337833, -5.099163917334505136, 34.83333333333333570 ) ) ;
#857 = CARTESIAN_POINT ( 'NONE',  ( 5.522288732606178030, 9.583143096293298413, 83.16666666665719276 ) ) ;
#858 = CARTESIAN_POINT ( 'NONE',  ( 1.348247080096879769, -10.29257605757772431, 151.0833333333408461 ) ) ;
#859 = CARTESIAN_POINT ( 'NONE',  ( -4.157748418071118834, -3.241422065176062794, 103.0919962186393946 ) ) ;
#860 = EDGE_LOOP ( 'NONE', ( #18661, #23022, #45816, #50408 ) ) ;
#861 = CARTESIAN_POINT ( 'NONE',  ( 2.266852668545412897, -19.49918465713517080, 38.05995342377674717 ) ) ;
#862 = CARTESIAN_POINT ( 'NONE',  ( -6.022593196402810989, -2.672836619598343955, 181.4269130353162609 ) ) ;
#863 = CARTESIAN_POINT ( 'NONE',  ( 8.651337300115583773, 2.325959769496005691, 151.3515386061266668 ) ) ;
#864 = CARTESIAN_POINT ( 'NONE',  ( -6.269252378537983006, 6.701087812303287983, 146.7854456639357750 ) ) ;
#865 = CARTESIAN_POINT ( 'NONE',  ( -0.04460047527570443204, -8.237249011059748938, 165.0844742536652916 ) ) ;
#866 = CARTESIAN_POINT ( 'NONE',  ( -8.444336373615170643, 4.300501241966597554, 183.6848694216840840 ) ) ;
#867 = CARTESIAN_POINT ( 'NONE',  ( 3.580373996780702228, -7.636352591013135793, 56.50373461882977466 ) ) ;
#868 = CARTESIAN_POINT ( 'NONE',  ( 7.949193222011178506, 6.110172874362550743, 24.41666666666775143 ) ) ;
#869 = AXIS2_PLACEMENT_3D ( 'NONE', #113793, #53636, #10029 ) ;
#870 = CARTESIAN_POINT ( 'NONE',  ( -9.190423232410717347, 2.468880154584419451, 183.0182052728195572 ) ) ;
#871 = CARTESIAN_POINT ( 'NONE',  ( -6.130559044694818382, -0.8836543213274923314, 86.11782540716275491 ) ) ;
#872 = CARTESIAN_POINT ( 'NONE',  ( -7.291122605529979595, -4.203429814358369043, 118.0083333333271298 ) ) ;
#873 = CARTESIAN_POINT ( 'NONE',  ( 4.729011479903284076, 2.293523481604671677, 102.2393310372059148 ) ) ;
#874 = CARTESIAN_POINT ( 'NONE',  ( 6.929925895105044198, 7.506714987902487479, 90.80234805249070007 ) ) ;
#875 = CARTESIAN_POINT ( 'NONE',  ( -13.63857145631496692, -11.08215528741608047, 182.2312243571741135 ) ) ;
#876 = CARTESIAN_POINT ( 'NONE',  ( 4.995438072750289393, 0.9074635616076365263, 11.45994127887663616 ) ) ;
#877 = CARTESIAN_POINT ( 'NONE',  ( -1.788522692093282185, -19.48391234088182955, 53.88417145032437361 ) ) ;
#878 = CARTESIAN_POINT ( 'NONE',  ( -5.392586622012120579, 7.015448212477466861, 142.5916666666612116 ) ) ;
#879 = CARTESIAN_POINT ( 'NONE',  ( 6.624047902115403730, 0.08029782840659231702, 43.55252939829413350 ) ) ;
#880 = CARTESIAN_POINT ( 'NONE',  ( 4.231665956283700680, -3.620716812228387038, 124.5153876097346028 ) ) ;
#881 = CARTESIAN_POINT ( 'NONE',  ( -1.508907850241776760, -16.83115364789957269, 202.7071120227550409 ) ) ;
#882 = CARTESIAN_POINT ( 'NONE',  ( -6.174012333433064548, 7.924922597779374023, 165.4637803185500786 ) ) ;
#883 = CARTESIAN_POINT ( 'NONE',  ( -7.333762716234881296, 0.9590352673599069622, 60.09166666668036783 ) ) ;
#884 = CARTESIAN_POINT ( 'NONE',  ( 6.110094647598820039, -10.59921432317911361, 156.8333333333405903 ) ) ;
#885 = CARTESIAN_POINT ( 'NONE',  ( -2.394492165111333115, 8.906348644501420608, 163.8416666666575452 ) ) ;
#887 = CARTESIAN_POINT ( 'NONE',  ( 8.165221848688331008, -6.147855325199695464, 175.9032983985415797 ) ) ;
#886 = CARTESIAN_POINT ( 'NONE',  ( -18.16505265987322559, -4.302408013322200908, 116.0006959713072092 ) ) ;
#888 = CARTESIAN_POINT ( 'NONE',  ( -3.468673552959963935, -3.991158163810142323, 48.11486363484198137 ) ) ;
#889 = CARTESIAN_POINT ( 'NONE',  ( -6.028356725870548161, 5.645912812291143723, 199.2983396621587531 ) ) ;
#890 = CARTESIAN_POINT ( 'NONE',  ( 0.08871577718449309702, 5.322944281308675585, 106.6476354891392191 ) ) ;
#891 = CARTESIAN_POINT ( 'NONE',  ( 1.523157867700615231, 11.64334193657592742, 121.9166666666539811 ) ) ;
#892 = CARTESIAN_POINT ( 'NONE',  ( -2.768659066076373243, 10.29863626201218274, 67.66666666667107677 ) ) ;
#894 = CARTESIAN_POINT ( 'NONE',  ( -7.446092235602396414, 6.997751783427375472, 165.5380276784594287 ) ) ;
#893 = FACE_OUTER_BOUND ( 'NONE', #101988, .T. ) ;
#895 = CARTESIAN_POINT ( 'NONE',  ( 2.825735605408353113, -17.73911802447812747, 153.1210716579453788 ) ) ;
#896 = CARTESIAN_POINT ( 'NONE',  ( -4.899588246262031710, -6.377042067438601691, 97.40833333333674204 ) ) ;
#897 = CARTESIAN_POINT ( 'NONE',  ( 9.404522575409608010, -7.226217433168070414, 135.5833333333519306 ) ) ;
#898 = CARTESIAN_POINT ( 'NONE',  ( 14.67970858231833375, -9.120196522830164909, 198.2247024341709221 ) ) ;
#899 = CARTESIAN_POINT ( 'NONE',  ( -9.480276971509093542, 2.653907017242647992, 167.0693317000602178 ) ) ;
#900 = CARTESIAN_POINT ( 'NONE',  ( 10.52295433268206892, 6.066141137749966106, 144.8333333333510780 ) ) ;
#901 = CARTESIAN_POINT ( 'NONE',  ( 5.360364370378308152, 16.50566189279770413, 193.9818718004287064 ) ) ;
#902 = CARTESIAN_POINT ( 'NONE',  ( -6.970115530284351379, -0.9133380128864329039, 39.25833333333571318 ) ) ;
#903 = CARTESIAN_POINT ( 'NONE',  ( 5.820311783429315433, -7.917665370746664877, 197.0453788125925598 ) ) ;
#904 = CARTESIAN_POINT ( 'NONE',  ( 4.363240601379515304, 5.679130234452682835, 47.40833333333574018 ) ) ;
#905 = CARTESIAN_POINT ( 'NONE',  ( 5.878985670616704517, -7.648365417040328573, 109.4166666666738053 ) ) ;
#906 = CARTESIAN_POINT ( 'NONE',  ( 10.15535502649039756, -1.277434430272158306, 9.759926089401204763 ) ) ;
#907 = EDGE_CURVE ( 'NONE', #77933, #16258, #5116, .T. ) ;
#908 = CARTESIAN_POINT ( 'NONE',  ( -10.99563751519265153, -16.11683477789392072, 33.99069306280313896 ) ) ;
#909 = CARTESIAN_POINT ( 'NONE',  ( -6.427571359934771245, 3.703530919125867182, 61.34166666666695278 ) ) ;
#911 = CARTESIAN_POINT ( 'NONE',  ( -4.247383325432829260, 7.367382595992846284, 121.1484613938697237 ) ) ;
#910 = CARTESIAN_POINT ( 'NONE',  ( 1.001709092305986815, 4.982856855554087083, 36.25733907112823573 ) ) ;
#912 = CARTESIAN_POINT ( 'NONE',  ( 4.821799757970657296, -8.364003612746424565, 116.8333333333445552 ) ) ;
#913 = CARTESIAN_POINT ( 'NONE',  ( -5.705982483222004298, -1.824807201913828392, 148.4777986207249967 ) ) ;
#914 = CARTESIAN_POINT ( 'NONE',  ( 3.571670390327002398, 6.198791387469123393, 46.34166666666687462 ) ) ;
#915 = CARTESIAN_POINT ( 'NONE',  ( -8.531792104383264075, -2.039208234170782674, 76.49455262006406997 ) ) ;
#917 = CARTESIAN_POINT ( 'NONE',  ( -7.037651285322058747, 4.055159000364953137, 103.8515386061397265 ) ) ;
#916 = CARTESIAN_POINT ( 'NONE',  ( -12.32371803648910102, -12.00972985509569035, 202.4431300843228314 ) ) ;
#918 = CARTESIAN_POINT ( 'NONE',  ( 4.274926549424468369, 7.418951239053031443, 126.3416666666666544 ) ) ;
#919 = CARTESIAN_POINT ( 'NONE',  ( -5.117583972085639310, -1.168185319546354517, 101.3221822725865167 ) ) ;
#920 = CARTESIAN_POINT ( 'NONE',  ( 8.651337299736040265, 2.325959770335276122, 148.8416666666673507 ) ) ;
#921 = CARTESIAN_POINT ( 'NONE',  ( 6.806074663446915807, 5.231682328081082467, 128.2416666666508149 ) ) ;
#922 = CARTESIAN_POINT ( 'NONE',  ( 3.338989370531124656, -7.885733354388270833, 153.6661781387147698 ) ) ;
#924 = CARTESIAN_POINT ( 'NONE',  ( -3.659577409096723688, -6.351311369220893788, 56.99166666666406655 ) ) ;
#923 = B_SPLINE_CURVE_WITH_KNOTS ( 'NONE', 3,
 ( #63059, #51753, #3719, #142061, #26984, #52491 ),
 .UNSPECIFIED., .F., .F.,
 ( 4, 2, 4 ),
 ( 0.000000000000000000, 0.0007554284520413825617, 0.001510856904082765123 ),
 .UNSPECIFIED. ) ;
#925 = CARTESIAN_POINT ( 'NONE',  ( -7.005162717593343302, 5.382301125830073474, 144.2682052728059716 ) ) ;
#926 = CARTESIAN_POINT ( 'NONE',  ( -2.787085482952824211, 0.2341310306386324425, 9.972735177391857775 ) ) ;
#927 = CARTESIAN_POINT ( 'NONE',  ( -2.313467527481448460, -3.431997386259475924, 33.98735828502540102 ) ) ;
#928 = FACE_OUTER_BOUND ( 'NONE', #142038, .T. ) ;
#929 = CARTESIAN_POINT ( 'NONE',  ( 8.991352426412664300, 2.417336295782396949, 168.8416666666551862 ) ) ;
#930 = CARTESIAN_POINT ( 'NONE',  ( 3.684323792707175027, 13.71312986734357331, 49.33333333333595050 ) ) ;
#931 = CARTESIAN_POINT ( 'NONE',  ( 13.26464739045151298, -13.83548767425314097, 23.81633183673592669 ) ) ;
#932 = CARTESIAN_POINT ( 'NONE',  ( 15.70868582522559187, -10.49862318693766738, 100.2010223523929966 ) ) ;
#933 = CARTESIAN_POINT ( 'NONE',  ( 0.9070351155806850585, -4.286931146540792881, 36.00311256883749422 ) ) ;
#934 = CARTESIAN_POINT ( 'NONE',  ( -8.408248106416426282, 16.73939016551558012, 108.2810527721314173 ) ) ;
#935 = CARTESIAN_POINT ( 'NONE',  ( 0.4469635906465269093, -6.151056398697373417, 83.40590409931859028 ) ) ;
#936 = CARTESIAN_POINT ( 'NONE',  ( 7.138602623847745576, 4.115522795302014814, 108.6583333333324788 ) ) ;
#937 = CARTESIAN_POINT ( 'NONE',  ( -3.094332503617561514, -11.51775244694489153, 132.3333333333231963 ) ) ;
#938 = CARTESIAN_POINT ( 'NONE',  ( 2.162167194085577115, -18.22956601626054862, 133.3236115279229068 ) ) ;
#939 = CARTESIAN_POINT ( 'NONE',  ( -9.079269208912437605, 1.187521532928528023, 160.7416666666638605 ) ) ;
#940 = CARTESIAN_POINT ( 'NONE',  ( -8.515853440415027009, -17.58473736269133170, 31.96632364806445281 ) ) ;
#941 = CARTESIAN_POINT ( 'NONE',  ( -2.224428124484972624, 6.812038087474843628, 81.87266215616060094 ) ) ;
#942 = CARTESIAN_POINT ( 'NONE',  ( 2.683138135298908988, 9.987684378940437924, 42.33333333332804216 ) ) ;
#943 = CARTESIAN_POINT ( 'NONE',  ( 3.048644240548138207, 11.34774488369315470, 129.3333333333429778 ) ) ;
#944 = CARTESIAN_POINT ( 'NONE',  ( 4.016050657069355267, -2.344934259571064050, 57.07386587362135799 ) ) ;
#945 = CARTESIAN_POINT ( 'NONE',  ( -8.730167910533079834, 1.141824278887017874, 140.0916666666551293 ) ) ;
#946 = CARTESIAN_POINT ( 'NONE',  ( 8.541071373869733918, 1.118975652286887668, 129.2583333333319899 ) ) ;
#948 = CARTESIAN_POINT ( 'NONE',  ( 7.387121726503324659, 9.613896125089622657, 150.5833333333143287 ) ) ;
#947 = CARTESIAN_POINT ( 'NONE',  ( 6.163807639013104023, -8.018984405223395839, 36.41666666666093732 ) ) ;
#949 = CARTESIAN_POINT ( 'NONE',  ( -8.366520724587742208, -1.096127025682618994, 119.2583333333183191 ) ) ;
#950 = CARTESIAN_POINT ( 'NONE',  ( -1.506482668592000751, 5.504386882760920585, 131.7044774437384262 ) ) ;
#951 = CARTESIAN_POINT ( 'NONE',  ( 3.747484430294498292, 6.503831350412441203, 68.85153860614215660 ) ) ;
#952 = CARTESIAN_POINT ( 'NONE',  ( -4.231665956283700680, 3.620716812228387038, 124.5153876097346028 ) ) ;
#953 = CARTESIAN_POINT ( 'NONE',  ( -4.733892737940943007, 8.211483631306798259, 106.8333333333341670 ) ) ;
#954 = CARTESIAN_POINT ( 'NONE',  ( 10.41270328670005796, -2.797358793159238743, 67.33333333333838766 ) ) ;
#955 = CARTESIAN_POINT ( 'NONE',  ( -1.555940778937212166, -5.904661908001874515, 36.01428008050002916 ) ) ;
#956 = CARTESIAN_POINT ( 'NONE',  ( 14.49376747808747368, 1.898181751008102047, 66.08333333333820292 ) ) ;
#957 = CARTESIAN_POINT ( 'NONE',  ( -11.94277135473868512, 3.208553161657256236, 164.3333333333535791 ) ) ;
#958 = CARTESIAN_POINT ( 'NONE',  ( -7.129233399785658065, 9.275225704558645035, 119.4166666666576191 ) ) ;
#959 = CARTESIAN_POINT ( 'NONE',  ( 1.257565218654841166, 2.941578697277238863, 14.27644804726447703 ) ) ;
#960 = CARTESIAN_POINT ( 'NONE',  ( 1.614552374606973428, 12.34154453387178485, 168.9166666666295669 ) ) ;
#961 = CARTESIAN_POINT ( 'NONE',  ( 7.451041986631573799, -9.693972804020013712, 156.4166666666748426 ) ) ;
#962 = CARTESIAN_POINT ( 'NONE',  ( 1.903025882820262193, -8.698100493142927547, 173.3282763923769494 ) ) ;
#963 = CARTESIAN_POINT ( 'NONE',  ( -1.084702713464613888, -8.293791287257100464, 113.2317947272030239 ) ) ;
#964 = CARTESIAN_POINT ( 'NONE',  ( 1.614552374112546040, 12.34154453359090553, 161.9166666666523611 ) ) ;
#965 = CARTESIAN_POINT ( 'NONE',  ( 7.144666179491209412, 0.9361866407868398854, 49.25833333333905983 ) ) ;
#966 = CARTESIAN_POINT ( 'NONE',  ( 3.395856350195099793, 5.893751424713544296, 28.85153860613283783 ) ) ;
#967 = CARTESIAN_POINT ( 'NONE',  ( 10.68331336558254208, -1.397490421546518258, 66.91666666665236107 ) ) ;
#968 = CARTESIAN_POINT ( 'NONE',  ( -4.714461650576766694, -8.181551146008944286, 178.8515386061405366 ) ) ;
#969 = CARTESIAN_POINT ( 'NONE',  ( -0.8350703886914960794, 2.290768079439885252, 0.5001418657388256861 ) ) ;
#970 = CARTESIAN_POINT ( 'NONE',  ( -9.064723321706463111, -1.187521532928590196, 161.7682052728015094 ) ) ;
#971 = CARTESIAN_POINT ( 'NONE',  ( 5.968580464088806714, 4.588065154031280457, 65.73179472719789374 ) ) ;
#972 = CARTESIAN_POINT ( 'NONE',  ( -7.830362727415120183, 2.103374050403090667, 100.5083333333424775 ) ) ;
#973 = CARTESIAN_POINT ( 'NONE',  ( 5.167424432430050452, -3.974173728329663202, 178.0136801151932389 ) ) ;
#975 = CARTESIAN_POINT ( 'NONE',  ( 8.890172672298334078, 1.164672905446163531, 149.9083333333470875 ) ) ;
#974 = CARTESIAN_POINT ( 'NONE',  ( -10.89366273274538699, -2.928567987035453513, 102.6666666666556722 ) ) ;
#976 = CARTESIAN_POINT ( 'NONE',  ( 9.168801110050297964, 4.517056312664226247, 191.4962383935874470 ) ) ;
#977 = CARTESIAN_POINT ( 'NONE',  ( -1.188306694031878497, 9.070721512637915041, 88.08333333333871451 ) ) ;
#978 = CARTESIAN_POINT ( 'NONE',  ( 0.000000000000000000, -6.950000000000001066, 202.9999999999999716 ) ) ;
#979 = CARTESIAN_POINT ( 'NONE',  ( 7.369562039022697242, 3.250504782588288677, 128.9598216224350153 ) ) ;
#980 = CARTESIAN_POINT ( 'NONE',  ( 8.340385416932859286, -2.240438838798696430, 131.1583333333288977 ) ) ;
#981 = CARTESIAN_POINT ( 'NONE',  ( 6.865580350359267392, -5.275031597574146858, 131.7583333333380153 ) ) ;
#982 = EDGE_CURVE ( 'NONE', #108010, #28662, #62947, .T. ) ;
#983 = CARTESIAN_POINT ( 'NONE',  ( 2.510282836166265241, -9.337209626458655265, 117.6666666666554448 ) ) ;
#984 = CARTESIAN_POINT ( 'NONE',  ( -9.079269209114448458, 1.187521532071634800, 160.7416666666666458 ) ) ;
#985 = CARTESIAN_POINT ( 'NONE',  ( -8.366520724557188871, -1.096127026776039903, 119.2583333333279256 ) ) ;
#986 = CARTESIAN_POINT ( 'NONE',  ( -1.937609532710599103, 7.206273013807821926, 64.49166666667107961 ) ) ;
#987 = CARTESIAN_POINT ( 'NONE',  ( 6.586415617894981978, -5.060492538893074155, 112.4083333333441033 ) ) ;
#988 = CARTESIAN_POINT ( 'NONE',  ( 13.41677477947366448, 13.44180321000342637, 90.40125098241583146 ) ) ;
#989 = CARTESIAN_POINT ( 'NONE',  ( 0.2819584341876368860, -6.088398823395119841, 34.86109523154092216 ) ) ;
#990 = CARTESIAN_POINT ( 'NONE',  ( 3.238585545170309832, -1.735654180213742404, 22.81351869489986584 ) ) ;
#991 = CARTESIAN_POINT ( 'NONE',  ( -4.714461650576766694, -8.181551146008944286, 178.8515386061405366 ) ) ;
#992 = CARTESIAN_POINT ( 'NONE',  ( 4.956909178658671422, 6.451629805663735340, 23.58333333333223791 ) ) ;
#993 = CARTESIAN_POINT ( 'NONE',  ( 18.31232979429599794, -5.987323854875186591, 26.62216833510196778 ) ) ;
#994 = CARTESIAN_POINT ( 'NONE',  ( -6.022187627589080883, 10.44669434162267763, 139.8333333333481789 ) ) ;
#995 = CARTESIAN_POINT ( 'NONE',  ( 6.220620683615205593, 0.8865589611880724252, 87.93706951097738056 ) ) ;
#996 = CARTESIAN_POINT ( 'NONE',  ( -3.355999700254343576, -3.895386060605996903, 46.08364071166662512 ) ) ;
#997 = CARTESIAN_POINT ( 'NONE',  ( -2.242008852850470024, -8.346227491098579421, 52.33333333334116588 ) ) ;
#998 = CARTESIAN_POINT ( 'NONE',  ( 1.723419442993910700, 4.815573845243842577, 94.89041028081551588 ) ) ;
#999 = CARTESIAN_POINT ( 'NONE',  ( -1.279701200396590410, 9.768924109600769512, 121.0833333333460047 ) ) ;
#1000 = CARTESIAN_POINT ( 'NONE',  ( 2.440180427293413334, -9.076356207822549038, 173.8416666666502692 ) ) ;
#1001 = CARTESIAN_POINT ( 'NONE',  ( 8.592783584918258555, 4.953660288032212478, 131.8333333333368671 ) ) ;
#1002 = CARTESIAN_POINT ( 'NONE',  ( -8.926269788016901074, -6.861059577205571358, 94.41666666667188679 ) ) ;
#1004 = EDGE_LOOP ( 'NONE', ( #43418, #101971, #130125 ) ) ;
#1003 = CARTESIAN_POINT ( 'NONE',  ( 3.499635235335063044, 5.763782195565656075, 48.92051632003173722 ) ) ;
#1005 = CARTESIAN_POINT ( 'NONE',  ( 9.125357842157457711, -7.011678374993661755, 108.5833333333262232 ) ) ;
#1007 = CARTESIAN_POINT ( 'NONE',  ( -16.73138108378643096, -4.117431462080531013, 198.7343296102351644 ) ) ;
#1006 = CARTESIAN_POINT ( 'NONE',  ( 2.905723855380592635, -10.80865895137479527, 90.66666666664752938 ) ) ;
#1008 = CARTESIAN_POINT ( 'NONE',  ( -7.322917229719303478, -2.963054488201882553, 91.36659821811996096 ) ) ;
#1010 = CARTESIAN_POINT ( 'NONE',  ( -9.413824620332365001, -1.233218786077045159, 179.9083333333229291 ) ) ;
#1009 = CARTESIAN_POINT ( 'NONE',  ( 1.084702713395347518, -8.279245399844510800, 114.9083333333363584 ) ) ;
#1011 = CARTESIAN_POINT ( 'NONE',  ( 5.823993029147867873, 5.385843153645697434, 65.59362101302468773 ) ) ;
#1012 = CARTESIAN_POINT ( 'NONE',  ( -7.830362727692786962, 2.103374049304826521, 100.5083333333359832 ) ) ;
#1013 = CARTESIAN_POINT ( 'NONE',  ( 1.800544744371722627, -6.696250323978611974, 33.84166666666362744 ) ) ;
#1014 = CARTESIAN_POINT ( 'NONE',  ( -1.130399966603419015, -8.642892585836412067, 133.2317947272039760 ) ) ;
#1015 = CARTESIAN_POINT ( 'NONE',  ( -5.178047563417247368, 6.736283480014988001, 123.2416666666736660 ) ) ;
#1016 = CARTESIAN_POINT ( 'NONE',  ( 6.380186432891348680, 7.850155984997263303, 30.67257420124184364 ) ) ;
#1017 = CARTESIAN_POINT ( 'NONE',  ( 5.766070679788040110, -0.4522891563188650155, 138.3777933710592549 ) ) ;
#1018 = CARTESIAN_POINT ( 'NONE',  ( 6.611246542874940069, 1.777700611508330475, 28.84166666666448364 ) ) ;
#1019 = CARTESIAN_POINT ( 'NONE',  ( 7.842868776619217996, 1.027581147044063004, 89.25833333333676478 ) ) ;
#1020 =( BOUNDED_SURFACE ( )  B_SPLINE_SURFACE ( 3, 2, ( 
 ( #54969, #45185, #12129 ),
 ( #112145, #11380, #9881 ),
 ( #124929, #21147, #103118 ),
 ( #45932, #124180, #32418 ) ),
 .UNSPECIFIED., .F., .F., .F. ) 
 B_SPLINE_SURFACE_WITH_KNOTS ( ( 4, 4 ),
 ( 3, 3 ),
 ( -2.168404344971008868E-18, 0.001314040465669288329 ),
 ( 0.000000000000000000, 1.000000000000000000 ),
 .UNSPECIFIED. ) 
 GEOMETRIC_REPRESENTATION_ITEM ( )  RATIONAL_B_SPLINE_SURFACE ( (
 ( 1.000000000000000000, 0.8940624063911312147, 1.000000000000000000),
 ( 1.000000000000000000, 0.9084612303405882328, 1.000000000000000000),
 ( 1.000000000000000000, 0.9213160917058189625, 1.000000000000000000),
 ( 1.000000000000000000, 0.9323233111888579172, 1.000000000000000000) ) ) 
 REPRESENTATION_ITEM ( '' )  SURFACE ( )  );
#1021 = CARTESIAN_POINT ( 'NONE',  ( -1.937609532574705362, 7.206273013741292921, 63.84166666666290979 ) ) ;
#1022 = CARTESIAN_POINT ( 'NONE',  ( 9.225313628997863447, 0.5777295844836888294, 169.7990576757005385 ) ) ;
#1023 = B_SPLINE_CURVE_WITH_KNOTS ( 'NONE', 3,
 ( #11329, #137658, #34621, #25545, #3761, #15760, #16502, #5229, #95476, #142838 ),
 .UNSPECIFIED., .F., .F.,
 ( 4, 2, 2, 2, 4 ),
 ( 0.0006446155570050476295, 0.0008886608045498593442, 0.001132706052094671276, 0.001376751299639482990, 0.001620796547184294705 ),
 .UNSPECIFIED. ) ;
#1024 = CARTESIAN_POINT ( 'NONE',  ( 8.674685489777834491, 1.326068146116998303, 125.3794969475592609 ) ) ;
#1025 = CARTESIAN_POINT ( 'NONE',  ( 6.741080034225653606, 5.181733732244711454, 51.41666666667097019 ) ) ;
#1026 = CARTESIAN_POINT ( 'NONE',  ( 7.495211229930411889, -4.318880059502075319, 131.3416666666786625 ) ) ;
#1027 = CARTESIAN_POINT ( 'NONE',  ( 3.724156460212708186, -13.85407418736442686, 57.66666666666798591 ) ) ;
#1028 = CARTESIAN_POINT ( 'NONE',  ( -8.017419425935097266, -1.050429772472107448, 99.25833333333049779 ) ) ;
#1029 = CARTESIAN_POINT ( 'NONE',  ( 1.153248593132251809, 8.817443235348866537, 143.2317947271965863 ) ) ;
#1030 = CARTESIAN_POINT ( 'NONE',  ( 3.983662264191984104, -6.909822651926557313, 93.00833333333643793 ) ) ;
#1031 = CARTESIAN_POINT ( 'NONE',  ( 16.32162167383816254, -8.728146242108850927, 122.8411377224583703 ) ) ;
#1032 = CARTESIAN_POINT ( 'NONE',  ( 0.8653418491329009088, -10.20067828712901736, 109.3235764198530546 ) ) ;
#1033 = CARTESIAN_POINT ( 'NONE',  ( 12.06517267245718372, 1.580279434159475915, 146.0833333333398514 ) ) ;
#1034 = CARTESIAN_POINT ( 'NONE',  ( -3.895755245313231363, 6.757302670225068475, 81.14846139387306323 ) ) ;
#1035 = CARTESIAN_POINT ( 'NONE',  ( -5.828998097596241657, -4.480795625115910674, 55.73179472720742922 ) ) ;
#1036 = CARTESIAN_POINT ( 'NONE',  ( 8.808895538491492871, 1.154033754278194213, 66.08333333334765314 ) ) ;
#1037 = CARTESIAN_POINT ( 'NONE',  ( -2.643054388765688323, 9.873460299000786478, 193.8228603497101972 ) ) ;
#1038 = CARTESIAN_POINT ( 'NONE',  ( -13.56180199829767830, 9.320742092356042008, 178.4166667133750366 ) ) ;
#1039 = CARTESIAN_POINT ( 'NONE',  ( -8.088515439280197228, -6.245707448981417720, 182.0219908168680831 ) ) ;
#1040 = CARTESIAN_POINT ( 'NONE',  ( -1.198945846363993262, 9.151998646310063990, 162.3984613938822292 ) ) ;
#1041 = ADVANCED_FACE ( 'NONE', ( #108575 ), #119071, .T. ) ;
#1042 = CARTESIAN_POINT ( 'NONE',  ( 7.119152413570559723, -4.102133312935707821, 28.16666666666357699 ) ) ;
#1043 = CARTESIAN_POINT ( 'NONE',  ( 8.182342815287107385, 1.040695400447816832, 46.84318487298330069 ) ) ;
#1044 = CARTESIAN_POINT ( 'NONE',  ( 6.810110768321480101, -0.8904893875415634819, 30.74166666666429037 ) ) ;
#1045 = ORIENTED_EDGE ( 'NONE', *, *, #3304, .T. ) ;
#1046 = CARTESIAN_POINT ( 'NONE',  ( -9.839031902194408374, -14.87654458668446544, 163.2105752878794078 ) ) ;
#1047 = CARTESIAN_POINT ( 'NONE',  ( -8.713532618901776772, 6.330759834423399290, 185.4999924466912091 ) ) ;
#1048 = CARTESIAN_POINT ( 'NONE',  ( 2.814347329252131491, -10.46864382519239101, 77.66666666668091068 ) ) ;
#1049 = CARTESIAN_POINT ( 'NONE',  ( -5.543205419923217470, -7.214536266735359860, 156.7583333333284372 ) ) ;
#1050 = CARTESIAN_POINT ( 'NONE',  ( -3.094332503696079595, -11.51775244676117538, 139.3333333333404482 ) ) ;
#1051 = CARTESIAN_POINT ( 'NONE',  ( -2.263282970426955032, -8.425389198515389921, 138.0182052728058864 ) ) ;
#1052 = CARTESIAN_POINT ( 'NONE',  ( 3.806339477461955667, 9.502092300978940642, 92.19735847094399617 ) ) ;
#1053 = CARTESIAN_POINT ( 'NONE',  ( 8.191970075260543993, 1.073278399094687696, 109.9083333333307451 ) ) ;
#1054 = CARTESIAN_POINT ( 'NONE',  ( -7.223649453337327664, 18.16486764024095635, 53.52841315053552762 ) ) ;
#1055 = CARTESIAN_POINT ( 'NONE',  ( 6.800648868343061260, 0.9053048915880852476, 111.6078520880430176 ) ) ;
#1056 = CARTESIAN_POINT ( 'NONE',  ( -5.328666361216882308, -6.935371534240478475, 136.7583333333047904 ) ) ;
#1057 = CARTESIAN_POINT ( 'NONE',  ( 7.424192376585562414, -4.277947352928852531, 55.16666666666843355 ) ) ;
#1058 = CARTESIAN_POINT ( 'NONE',  ( 8.239898793649803821, -9.393677040385238541, 169.2083333333320923 ) ) ;
#1059 = CARTESIAN_POINT ( 'NONE',  ( 8.105291155535665482, -4.670508139685551008, 171.9916666666545382 ) ) ;
#1060 = CARTESIAN_POINT ( 'NONE',  ( -18.78556962553133047, 5.403303581220342267, 41.79785994569643037 ) ) ;
#1061 = CARTESIAN_POINT ( 'NONE',  ( 3.799196785374049146, -18.17108974192685622, 121.9125861104933790 ) ) ;
#1062 = CARTESIAN_POINT ( 'NONE',  ( 9.020415669427974237, -2.423191891496226269, 171.1583333333230712 ) ) ;
#1063 = CARTESIAN_POINT ( 'NONE',  ( 1.935229264851768827, -18.25610398615595287, 130.9229855664966067 ) ) ;
#1065 = CARTESIAN_POINT ( 'NONE',  ( -6.725997983819915760, 5.167762068628448446, 121.7583333333257798 ) ) ;
#1064 = CARTESIAN_POINT ( 'NONE',  ( 1.473274263278902430, -7.462609952278448588, 97.17455059729391564 ) ) ;
#1066 = CARTESIAN_POINT ( 'NONE',  ( -6.623841452313445899, 2.007165516314160847, 199.1080736853246833 ) ) ;
#1067 = CARTESIAN_POINT ( 'NONE',  ( -7.447396303259128381, -3.500488666293201323, 137.6341407730695607 ) ) ;
#1068 = CARTESIAN_POINT ( 'NONE',  ( -9.763763987425676305, -7.504676751212228325, 161.4166666666785659 ) ) ;
#1069 = CARTESIAN_POINT ( 'NONE',  ( -4.726122986120686598, -1.140609003583389791, 74.96447882479711211 ) ) ;
#1070 = CARTESIAN_POINT ( 'NONE',  ( 7.364404128964170404, 5.660760444511597989, 167.5916666666588810 ) ) ;
#1071 = CARTESIAN_POINT ( 'NONE',  ( -8.845234536948337833, -5.099163917334505136, 34.83333333333333570 ) ) ;
#1072 = CARTESIAN_POINT ( 'NONE',  ( -3.755821930789012608, -4.238970056732223490, 130.3133613060506661 ) ) ;
#1073 = CARTESIAN_POINT ( 'NONE',  ( 1.045495092582937824, -5.240056895259454173, 107.5035663960358931 ) ) ;
#1074 = CARTESIAN_POINT ( 'NONE',  ( 8.680400543213149689, -2.331815365173572907, 153.0182052727905955 ) ) ;
#1075 = CARTESIAN_POINT ( 'NONE',  ( 16.20534221051245538, 10.85353609039149703, 46.51342243420584310 ) ) ;
#1076 = CARTESIAN_POINT ( 'NONE',  ( 4.424331725202387489, -0.2960592451211602194, 45.92829682591994356 ) ) ;
#1077 = CARTESIAN_POINT ( 'NONE',  ( -3.620084284590808110, -1.582929639848806413, 30.76647465884769161 ) ) ;
#1078 = CARTESIAN_POINT ( 'NONE',  ( -10.47132202980571059, 2.813112142287315542, 177.3333333333479231 ) ) ;
#1079 = CARTESIAN_POINT ( 'NONE',  ( -6.986082642389915165, -4.027615775245666718, 98.65833333335486088 ) ) ;
#1080 = CARTESIAN_POINT ( 'NONE',  ( -1.500309241040937769, -11.46879128723444552, 118.9166666666636303 ) ) ;
#1081 = CARTESIAN_POINT ( 'NONE',  ( 0.9247623261894010183, 7.071936742207341808, 45.74166666666581449 ) ) ;
#1082 = CARTESIAN_POINT ( 'NONE',  ( 7.302434258186985438, 6.986673733946526355, 150.4212606843829292 ) ) ;
#1083 = CARTESIAN_POINT ( 'NONE',  ( 9.229260218520485282, 3.392413092958026066, 181.1905170134735670 ) ) ;
#1084 = CARTESIAN_POINT ( 'NONE',  ( 10.59083911672889577, -15.17939883132514822, 2.010428832209017358 ) ) ;
#1085 = CARTESIAN_POINT ( 'NONE',  ( 16.59150461150108313, 6.421768506635774365, 171.2174457005635020 ) ) ;
#1086 = CARTESIAN_POINT ( 'NONE',  ( -3.015062457729062118, 3.208438039112382789, 39.14698171025423079 ) ) ;
#1088 = CARTESIAN_POINT ( 'NONE',  ( 7.144745084209122687, -5.489570654763078039, 151.7583333333163864 ) ) ;
#1087 = CARTESIAN_POINT ( 'NONE',  ( 0.3669990939049584400, -4.332760590866612027, 38.00983383779023939 ) ) ;
#1089 = CARTESIAN_POINT ( 'NONE',  ( 10.26948301285616338, -5.917870322743885581, 135.1666666666932031 ) ) ;
#1090 = CARTESIAN_POINT ( 'NONE',  ( -2.069753564314654515, 10.01114456394241081, 153.3373561362278394 ) ) ;
#1091 = EDGE_CURVE ( 'NONE', #36138, #61000, #44464, .T. ) ;
#1092 = CARTESIAN_POINT ( 'NONE',  ( 2.104944063477629523, 7.836204801631016181, 29.33333333333257542 ) ) ;
#1093 = CARTESIAN_POINT ( 'NONE',  ( 3.571670390327001510, 6.198791387469123393, 44.48179472720652683 ) ) ;
#1094 = CARTESIAN_POINT ( 'NONE',  ( -4.255971071502422376, -5.539547868693457389, 37.40833333333371513 ) ) ;
#1096 = CARTESIAN_POINT ( 'NONE',  ( 6.244143526345273365, 8.126618204178519989, 150.5833333333143287 ) ) ;
#1095 = CARTESIAN_POINT ( 'NONE',  ( -4.987352164995229487, 1.399935366875376230, 3.848028704916850451 ) ) ;
#1097 = CARTESIAN_POINT ( 'NONE',  ( -7.647731211277911889, 4.406787079528855955, 141.9916666666822493 ) ) ;
#1098 = CARTESIAN_POINT ( 'NONE',  ( 8.053722512476154449, 4.642964914540227639, 168.6583333333326209 ) ) ;
#1099 = CARTESIAN_POINT ( 'NONE',  ( 5.970011415452592729, -3.439809860218146387, 31.99166666666818060 ) ) ;
#1100 = CARTESIAN_POINT ( 'NONE',  ( 9.200939055455492621, 5.786296143569522599, 171.5894540781775959 ) ) ;
#1102 = CARTESIAN_POINT ( 'NONE',  ( 4.212621802649780811, -5.480042181052143135, 35.10153860612636123 ) ) ;
#1101 = CARTESIAN_POINT ( 'NONE',  ( -1.061854086817711762, 8.104694750432312134, 106.7682052727932245 ) ) ;
#1103 = CARTESIAN_POINT ( 'NONE',  ( 6.511789206856051671, -0.7789430854050328756, 179.6892740995330939 ) ) ;
#1104 = CARTESIAN_POINT ( 'NONE',  ( -4.246448915711579453, 3.296296477791408996, 112.6472605991592957 ) ) ;
#1106 = ORIENTED_EDGE ( 'NONE', *, *, #4675, .T. ) ;
#1105 = CARTESIAN_POINT ( 'NONE',  ( -8.962018551390874777, 4.012305703345936614, 178.7336426255947970 ) ) ;
#1107 = CARTESIAN_POINT ( 'NONE',  ( 5.469756685549619135, -4.202336306989006509, 31.75833333333192954 ) ) ;
#1108 = CARTESIAN_POINT ( 'NONE',  ( 8.311322173575474537, 2.234583244115303735, 128.8416666666745982 ) ) ;
#1109 = CARTESIAN_POINT ( 'NONE',  ( 5.196223371344906639, 1.810649991795362013, 59.22631037369427531 ) ) ;
#1110 = CARTESIAN_POINT ( 'NONE',  ( -8.419629281936471088, -4.895998008754206765, 180.1009198104158884 ) ) ;
#1111 = CARTESIAN_POINT ( 'NONE',  ( -2.226607858742548185, 9.983644538357060227, 38.66173649082544728 ) ) ;
#1112 = CARTESIAN_POINT ( 'NONE',  ( 5.136876299604303142, 2.419469596397225253, 64.15398248509066548 ) ) ;
#1113 = CARTESIAN_POINT ( 'NONE',  ( -1.393944333341000208, -10.65622324339139482, 171.9166666666685614 ) ) ;
#1114 = CARTESIAN_POINT ( 'NONE',  ( -5.496892816874564325, 5.661912496537462758, 121.5844354092535156 ) ) ;
#1115 = CARTESIAN_POINT ( 'NONE',  ( -0.7361939146142933987, -7.908358094212284861, 95.02753027672335406 ) ) ;
#1116 = CARTESIAN_POINT ( 'NONE',  ( 18.81986609176333403, -5.261186448659352699, 44.63430904561417378 ) ) ;
#1117 = CARTESIAN_POINT ( 'NONE',  ( -4.470510129534789101, -5.818712601874192814, 57.40833333332140143 ) ) ;
#1118 = B_SPLINE_CURVE_WITH_KNOTS ( 'NONE', 3,
 ( #16230, #127776, #51531, #119257, #81168, #107979, #96690, #127040, #97424, #142571, #143304, #39514, #86144, #63569, #24724, #23994, #115744, #12724, #116471, #58571, #70608, #13460 ),
 .UNSPECIFIED., .F., .F.,
 ( 4, 2, 2, 2, 2, 2, 2, 2, 2, 2, 4 ),
 ( 0.4026624175386602222, 0.4046291879581677131, 0.4065959583776752040, 0.4085627287971827504, 0.4105294992166902412, 0.4124962696361977321, 0.4134796548459515053, 0.4144630400557052230, 0.4164298104752127694, 0.4174131956849665426, 0.4183965808947203158 ),
 .UNSPECIFIED. ) ;
#1119 = CARTESIAN_POINT ( 'NONE',  ( 2.957267714173575701, 11.00772975756769867, 102.3333333333244894 ) ) ;
#1120 = CARTESIAN_POINT ( 'NONE',  ( -7.219332821693270397, 5.546891587988441508, 78.58333333332988957 ) ) ;
#1121 = CARTESIAN_POINT ( 'NONE',  ( -8.310312762533753173, 5.943956834880457230, 58.49249403893396249 ) ) ;
#1122 = B_SPLINE_CURVE_WITH_KNOTS ( 'NONE', 3,
 ( #55201, #101095, #144013, #54450, #43905, #19885, #76308, #65756, #132738, #110154, #30419, #87584, #29687, #40959 ),
 .UNSPECIFIED., .F., .F.,
 ( 4, 2, 2, 2, 2, 2, 4 ),
 ( 0.000000000000000000, 0.0003115036018022867984, 0.0006230072036045735968, 0.001246014407209113800, 0.001557518009011363410, 0.001869021610813612804, 0.002492028814418112675 ),
 .UNSPECIFIED. ) ;
#1124 = CARTESIAN_POINT ( 'NONE',  ( -9.413824620332365001, -1.233218786077045159, 179.9083333333229291 ) ) ;
#1123 = CARTESIAN_POINT ( 'NONE',  ( 0.6870875326251462134, -4.709964494750098041, 70.04479653852375520 ) ) ;
#1125 = CARTESIAN_POINT ( 'NONE',  ( 8.949392190714156925, -5.157017553281721511, 148.1666666666844492 ) ) ;
#1126 = CARTESIAN_POINT ( 'NONE',  ( 4.973780101230600437, 0.2844623454842781229, 3.617044727894170197 ) ) ;
#1127 =( BOUNDED_SURFACE ( )  B_SPLINE_SURFACE ( 3, 2, ( 
 ( #29167, #132946, #38964 ),
 ( #132214, #144217, #87788 ),
 ( #27695, #17888, #131492 ),
 ( #18618, #75783, #119446 ),
 ( #41162, #16422, #87057 ),
 ( #5881, #121644, #62278 ),
 ( #86330, #29892, #51717 ),
 ( #108162, #97610, #74331 ),
 ( #75056, #28435, #143491 ),
 ( #40432, #5151, #50986 ),
 ( #120912, #64485, #110360 ),
 ( #7350, #96877, #53178 ) ),
 .UNSPECIFIED., .F., .F., .F. ) 
 B_SPLINE_SURFACE_WITH_KNOTS ( ( 4, 2, 2, 2, 2, 4 ),
 ( 3, 3 ),
 ( -3.252606517456513302E-17, 0.001125200761377880693, 0.001687801142066837302, 0.001828451237239076509, 0.001969101332411315498, 0.002250401522755793911 ),
 ( 0.000000000000000000, 1.000000000000000000 ),
 .UNSPECIFIED. ) 
 GEOMETRIC_REPRESENTATION_ITEM ( )  RATIONAL_B_SPLINE_SURFACE ( (
 ( 1.000000000000000000, 0.6022945737999501059, 1.000000000000000000),
 ( 1.000000000000000000, 0.6446792619847255823, 1.000000000000000000),
 ( 1.000000000000000000, 0.6804365358456969659, 1.000000000000000000),
 ( 1.000000000000000000, 0.7217534463275935286, 1.000000000000000000),
 ( 1.000000000000000000, 0.7334950772613927361, 1.000000000000000000),
 ( 1.000000000000000000, 0.7456492791883773119, 1.000000000000000000),
 ( 1.000000000000000000, 0.7479548171364067688, 1.000000000000000000),
 ( 1.000000000000000000, 0.7523193210169925038, 1.000000000000000000),
 ( 1.000000000000000000, 0.7544826131384331225, 1.000000000000000000),
 ( 1.000000000000000000, 0.7597073277713870532, 1.000000000000000000),
 ( 1.000000000000000000, 0.7621536148021963442, 1.000000000000000000),
 ( 1.000000000000000000, 0.7643440038370976630, 1.000000000000000000) ) ) 
 REPRESENTATION_ITEM ( '' )  SURFACE ( )  );
#1128 = CARTESIAN_POINT ( 'NONE',  ( 5.714395208887379951, -7.434195312180856163, 173.2416666666502181 ) ) ;
#1129 = CARTESIAN_POINT ( 'NONE',  ( 2.400347759846317430, 8.935411887743335058, 166.1583333333435064 ) ) ;
#1130 = CARTESIAN_POINT ( 'NONE',  ( -1.546006494177431412, -11.81789258580189816, 138.9166666666488936 ) ) ;
#1131 = CARTESIAN_POINT ( 'NONE',  ( 5.489854437644891227, -8.147836886363991837, 186.9400636247721650 ) ) ;
#1133 = CARTESIAN_POINT ( 'NONE',  ( -9.406990185060417176, -0.8347804857933380784, 178.9928442148762713 ) ) ;
#1132 = PERSON_AND_ORGANIZATION ( #132909, #122455 ) ;
#1134 = CARTESIAN_POINT ( 'NONE',  ( -4.673528943116338041, -8.110532292807178578, 93.16666666665619800 ) ) ;
#1135 = CARTESIAN_POINT ( 'NONE',  ( 17.39968562014705356, -1.243629675092776887, 189.7769237565172489 ) ) ;
#1136 = CARTESIAN_POINT ( 'NONE',  ( 2.774514660950948564, 10.32769950539480774, 62.33333333332581816 ) ) ;
#1137 = CARTESIAN_POINT ( 'NONE',  ( -2.637449872316136812, -9.817676815786866129, 39.33333333333256121 ) ) ;
#1138 = CARTESIAN_POINT ( 'NONE',  ( -10.13130690358603303, 2.721735615916320850, 157.3333333333333144 ) ) ;
#1139 = CARTESIAN_POINT ( 'NONE',  ( 1.067719672620409233, -6.575900098753546530, 183.5161965838568676 ) ) ;
#1140 = CARTESIAN_POINT ( 'NONE',  ( -4.714461649760746553, -8.181551146311809575, 176.3416666666688002 ) ) ;
#1141 = CARTESIAN_POINT ( 'NONE',  ( -7.342691248516209690, 4.230973039469096086, 121.3416666666715713 ) ) ;
#1142 = CARTESIAN_POINT ( 'NONE',  ( 2.440180427293790810, -9.076356207822549038, 171.9817947271847913 ) ) ;
#1143 = CARTESIAN_POINT ( 'NONE',  ( -4.946010760303446219, -6.074118852420658854, 148.7183429950175082 ) ) ;
#1144 = CARTESIAN_POINT ( 'NONE',  ( 6.314426436789397634, 8.218072459625764381, 43.58333333333047932 ) ) ;
#1145 = CARTESIAN_POINT ( 'NONE',  ( 4.233993842847694644, 7.347932385719226467, 50.16666666666510110 ) ) ;
#1146 = CARTESIAN_POINT ( 'NONE',  ( 3.354037107039962606, 18.48104396075609301, 108.1987430722846000 ) ) ;
#1147 = CARTESIAN_POINT ( 'NONE',  ( -6.376002716680631011, -3.675987695151655021, 60.51820527280214890 ) ) ;
#1148 = CARTESIAN_POINT ( 'NONE',  ( 6.949376846590707757, -2.956064559500930500, 137.1713062649783126 ) ) ;
#1149 = CARTESIAN_POINT ( 'NONE',  ( -9.355383491953871200, -5.393195388175668015, 181.8333333333360997 ) ) ;
#1150 = CARTESIAN_POINT ( 'NONE',  ( -10.88348819972830483, 15.69783093398404539, 82.94156501906111600 ) ) ;
#1151 = CARTESIAN_POINT ( 'NONE',  ( -1.061854086911904194, 8.104694750522021707, 104.2583333333306967 ) ) ;
#1152 = CARTESIAN_POINT ( 'NONE',  ( 2.440180427293413334, -9.076356207822549038, 173.8416666666502692 ) ) ;
#1153 = CARTESIAN_POINT ( 'NONE',  ( 1.325398453422196088, 10.13257129561975667, 148.9166666666684478 ) ) ;
#1154 = CARTESIAN_POINT ( 'NONE',  ( 5.469756684595134644, -4.202336307959622097, 32.40833333333553412 ) ) ;
#1155 = CARTESIAN_POINT ( 'NONE',  ( -7.223649453337327664, 18.16486764024095635, 53.52841315053552762 ) ) ;
#1157 = CARTESIAN_POINT ( 'NONE',  ( -11.91370811145881703, -3.202697565922905998, 162.6666666666602339 ) ) ;
#1156 = CARTESIAN_POINT ( 'NONE',  ( 3.088476908013599420, -11.48868920365323376, 137.6666666666355923 ) ) ;
#1158 = CARTESIAN_POINT ( 'NONE',  ( -9.721428376106469926, -3.139915955288091087, 113.9931852573688502 ) ) ;
#1159 = CARTESIAN_POINT ( 'NONE',  ( 2.313467527481448460, 3.431997386259475924, 33.98735828502540102 ) ) ;
#1160 = CARTESIAN_POINT ( 'NONE',  ( -7.342691248179093577, 4.230973040417121744, 123.8515386061268373 ) ) ;
#1161 = CARTESIAN_POINT ( 'NONE',  ( 0.9019136995835405068, -6.882840205633637076, 34.25833333333208941 ) ) ;
#1162 = CARTESIAN_POINT ( 'NONE',  ( -2.911579451200977164, -10.83772219454621855, 99.33333333333375492 ) ) ;
#1163 = FACE_OUTER_BOUND ( 'NONE', #124623, .T. ) ;
#1164 = CARTESIAN_POINT ( 'NONE',  ( -0.9164226117342291200, -9.021813762720285013, 1.500000000000023093 ) ) ;
#1165 = CARTESIAN_POINT ( 'NONE',  ( 0.000000000000000000, 16.94999999999999929, 202.9999999999999716 ) ) ;
#1166 = CARTESIAN_POINT ( 'NONE',  ( -16.44703985078836439, 9.634282704541606179, 84.80218399902258852 ) ) ;
#1167 = CARTESIAN_POINT ( 'NONE',  ( -1.016156833687965610, 7.755593452103982877, 86.76820527280412421 ) ) ;
#1168 = CARTESIAN_POINT ( 'NONE',  ( 1.144789497273054568, 8.952185876521895125, 132.4775405395396319 ) ) ;
#1169 = CARTESIAN_POINT ( 'NONE',  ( -10.72895268061307661, -1.405368646577617620, 176.0833333333342807 ) ) ;
#1170 = CARTESIAN_POINT ( 'NONE',  ( -5.557177083682154795, 7.229618317217801682, 86.41666666666542085 ) ) ;
#1171 = CARTESIAN_POINT ( 'NONE',  ( 6.204033312493689500, -5.630913601637507426, 109.9087491765601783 ) ) ;
#1172 = CARTESIAN_POINT ( 'NONE',  ( 8.274318693891261844, -6.001255525569068716, 124.7785989458880351 ) ) ;
#1173 = CARTESIAN_POINT ( 'NONE',  ( -7.259425911315015689, -17.49367462161490394, 17.19813278179858429 ) ) ;
#1174 = CARTESIAN_POINT ( 'NONE',  ( -3.005665237532785028, 5.827325947028674236, 37.42185698613528189 ) ) ;
#1175 = CARTESIAN_POINT ( 'NONE',  ( -10.67547431399973945, -6.154048157622048265, 161.8333333333397661 ) ) ;
#1177 = EDGE_LOOP ( 'NONE', ( #41080, #69271, #70751, #74381 ) ) ;
#1176 = CARTESIAN_POINT ( 'NONE',  ( -0.3250291231115404744, 9.045690350106868394, 107.4673554492556207 ) ) ;
#1178 = CARTESIAN_POINT ( 'NONE',  ( 1.348247080096879769, -10.29257605757772431, 151.0833333333408461 ) ) ;
#1180 = CARTESIAN_POINT ( 'NONE',  ( 6.951261669066520099, 1.869077137937108724, 49.49166666666979353 ) ) ;
#1179 = CARTESIAN_POINT ( 'NONE',  ( 7.800251192411375101, -4.494694100469771136, 153.8515386061402523 ) ) ;
#1181 = CARTESIAN_POINT ( 'NONE',  ( -18.96837144561710886, 1.720907683705893421, 86.67839789296819220 ) ) ;
#1182 = CARTESIAN_POINT ( 'NONE',  ( 0.9542369969115687134, 4.891112624128421515, 13.34222248800068833 ) ) ;
#1183 = CARTESIAN_POINT ( 'NONE',  ( 1.221794472932795195, -9.326549295608733914, 174.2583333333313931 ) ) ;
#1184 = CARTESIAN_POINT ( 'NONE',  ( 5.435935890265517934, 7.074953900794265671, 149.2682052727797668 ) ) ;
#1185 = CARTESIAN_POINT ( 'NONE',  ( -1.061854086817711762, 8.104694750432312134, 104.9083333333278034 ) ) ;
#1186 = CARTESIAN_POINT ( 'NONE',  ( -2.354659496690585385, -8.765404324762878119, 153.6484613938782502 ) ) ;
#1187 = CARTESIAN_POINT ( 'NONE',  ( -6.810317349071937088, 1.829244470332441086, 38.64846139386791890 ) ) ;
#1188 = CARTESIAN_POINT ( 'NONE',  ( -9.794097666676160330, 16.21334426881930213, 98.37938811892503566 ) ) ;
#1189 = CARTESIAN_POINT ( 'NONE',  ( 13.86393004979829158, 11.82456515582729573, 138.7395706330538871 ) ) ;
#1190 = CARTESIAN_POINT ( 'NONE',  ( 7.680118419005324881, 1.567611818167138349, 89.68407050620817245 ) ) ;
#1191 = CARTESIAN_POINT ( 'NONE',  ( -8.926269788016901074, -6.861059577205571358, 94.41666666667188679 ) ) ;
#1192 = CARTESIAN_POINT ( 'NONE',  ( 1.107551339939826462, 8.468341936483259502, 125.7416666666648979 ) ) ;
#1193 = CARTESIAN_POINT ( 'NONE',  ( -0.7681939161960303908, 9.122488516952451221, 164.9326632880004695 ) ) ;
#1194 = CARTESIAN_POINT ( 'NONE',  ( 7.748682549758949101, 4.467150874513482250, 148.6583333333326777 ) ) ;
#1195 = CARTESIAN_POINT ( 'NONE',  ( -17.60823167041503723, -3.185183498425654847, 158.4011067296219721 ) ) ;
#1196 = CARTESIAN_POINT ( 'NONE',  ( 3.456220145096412732, -5.994702763135101975, 33.65833333333447541 ) ) ;
#1197 = CARTESIAN_POINT ( 'NONE',  ( -0.6839528364392196691, -6.451948862024255327, 18.84169940909604080 ) ) ;
#1198 =( BOUNDED_SURFACE ( )  B_SPLINE_SURFACE ( 3, 2, ( 
 ( #61829, #82918, #28718 ),
 ( #37778, #5432, #128795 ),
 ( #107711, #71640, #50535 ),
 ( #142304, #117504, #60345 ) ),
 .UNSPECIFIED., .F., .F., .F. ) 
 B_SPLINE_SURFACE_WITH_KNOTS ( ( 4, 4 ),
 ( 3, 3 ),
 ( 0.002656367986676407434, 0.003605958680690973025 ),
 ( 0.000000000000000000, 1.000000000000000000 ),
 .UNSPECIFIED. ) 
 GEOMETRIC_REPRESENTATION_ITEM ( )  RATIONAL_B_SPLINE_SURFACE ( (
 ( 1.000000000000000000, 0.5954836195957904366, 1.000000000000000000),
 ( 1.000000000000000000, 0.5922391195480487536, 1.000000000000000000),
 ( 1.000000000000000000, 0.5887035454571050153, 1.000000000000000000),
 ( 1.000000000000000000, 0.5847880411445461890, 1.000000000000000000) ) ) 
 REPRESENTATION_ITEM ( '' )  SURFACE ( )  );
#1199 = CARTESIAN_POINT ( 'NONE',  ( -7.284327450121371506, 5.596840184467451351, 162.4083333333431654 ) ) ;
#1200 = CARTESIAN_POINT ( 'NONE',  ( 1.760712075658264597, 6.555306004587547086, 23.64846139387048396 ) ) ;
#1201 = CARTESIAN_POINT ( 'NONE',  ( -4.423197364560302880, 7.672422559207569215, 143.6583333333217354 ) ) ;
#1202 = CARTESIAN_POINT ( 'NONE',  ( 2.217594708274431170, 8.255381635279391617, 126.1583333333333172 ) ) ;
#1203 = CARTESIAN_POINT ( 'NONE',  ( 1.708527843604140228, 17.42772265822152988, 182.5988500279580080 ) ) ;
#1204 = CARTESIAN_POINT ( 'NONE',  ( -8.896803180108385334, 5.126707142515469329, 38.16666666666667851 ) ) ;
#1205 = CARTESIAN_POINT ( 'NONE',  ( -2.171906444059293229, -8.085374072425260294, 115.5083333333207918 ) ) ;
#1206 = ORIENTED_EDGE ( 'NONE', *, *, #123296, .T. ) ;
#1207 = CARTESIAN_POINT ( 'NONE',  ( -6.387327563737505542, -4.909873740949023180, 97.59166666666097001 ) ) ;
#1208 = CARTESIAN_POINT ( 'NONE',  ( 6.522602844380169351, -8.485859616290976959, 169.4166666666656624 ) ) ;
#1209 = CARTESIAN_POINT ( 'NONE',  ( -11.48617168181038650, 8.825971933890375709, 58.58333333333065696 ) ) ;
#1210 = CARTESIAN_POINT ( 'NONE',  ( -4.424331725202387489, 0.2960592451211602194, 45.92829682591994356 ) ) ;
#1211 = CARTESIAN_POINT ( 'NONE',  ( -3.719941205263852524, 6.452262707362293348, 61.14846139387165636 ) ) ;
#1212 = CARTESIAN_POINT ( 'NONE',  ( 6.028086151728087039, -4.631414422865942626, 69.89846139387550750 ) ) ;
#1213 = CARTESIAN_POINT ( 'NONE',  ( -9.207063607462742993, 5.643698874983758884, 185.2499949644554249 ) ) ;
#1214 = CARTESIAN_POINT ( 'NONE',  ( 1.891921269548524354, -7.036265450683596434, 56.35153860612675203 ) ) ;
#1215 = CARTESIAN_POINT ( 'NONE',  ( 7.971307047405860935, 2.143206717863074928, 109.4916666666727281 ) ) ;
#1216 = ORIENTED_EDGE ( 'NONE', *, *, #18047, .F. ) ;
#1217 = CARTESIAN_POINT ( 'NONE',  ( -6.341694718386016838, -7.123870895363659805, 152.4388111370795116 ) ) ;
#1218 = CARTESIAN_POINT ( 'NONE',  ( 12.41427397106035357, 1.625976687203101179, 173.0833333333640667 ) ) ;
#1219 = CARTESIAN_POINT ( 'NONE',  ( 6.743504552019919274, 8.776401926153919675, 90.58333333332286941 ) ) ;
#1220 = CARTESIAN_POINT ( 'NONE',  ( 8.034272302192443149, -4.629575433117369521, 88.16666666665237528 ) ) ;
#1221 = CARTESIAN_POINT ( 'NONE',  ( -10.47132202962672665, 2.813112142245215885, 184.3333333333540907 ) ) ;
#1222 = CARTESIAN_POINT ( 'NONE',  ( -16.73458247030786694, -4.138004609059318106, 200.7579979744991476 ) ) ;
#1223 = CARTESIAN_POINT ( 'NONE',  ( -5.200971063285067864, -9.025652181424382192, 153.1666666666562833 ) ) ;
#1224 = CARTESIAN_POINT ( 'NONE',  ( 1.910560671235555841, 2.467665977711102521, 12.81994765566303052 ) ) ;
#1225 = CARTESIAN_POINT ( 'NONE',  ( -10.16487536732154773, 1.016378845817662580, 45.59830490601972031 ) ) ;
#1226 = CARTESIAN_POINT ( 'NONE',  ( -5.434381712444720236, -9.430623114965980491, 80.16666666665317109 ) ) ;
#1227 = CARTESIAN_POINT ( 'NONE',  ( 0.5080215299856303268, 3.240062603915017547, 15.71134225478800595 ) ) ;
#1228 = CYLINDRICAL_SURFACE ( 'NONE', #70303, 10.21556249999998656 ) ;
#1229 = CARTESIAN_POINT ( 'NONE',  ( -0.7942442181125770606, 6.433019223557326249, 175.5009314784311130 ) ) ;
#1230 = CARTESIAN_POINT ( 'NONE',  ( 1.408914735485009562, -10.75604280281870473, 71.08333333333658288 ) ) ;
#1231 = CARTESIAN_POINT ( 'NONE',  ( 1.042090289449070672, -6.295914607744827585, 92.77203496033959595 ) ) ;
#1232 = CARTESIAN_POINT ( 'NONE',  ( -5.609339051245957997, 4.309605836984569116, 42.40833333333318933 ) ) ;
#1233 = CARTESIAN_POINT ( 'NONE',  ( 3.246412306696314420, 2.386462586710617728, 29.26384266368296494 ) ) ;
#1234 = CARTESIAN_POINT ( 'NONE',  ( 3.835067050636408847, -9.473432083875660936, 21.64931293286585046 ) ) ;
#1235 = CARTESIAN_POINT ( 'NONE',  ( 5.968580464044745959, 4.588065154112888067, 68.24166666666909009 ) ) ;
#1236 = CARTESIAN_POINT ( 'NONE',  ( 4.604176718402740676, 0.9307208096258334784, 60.56707412570044369 ) ) ;
#1237 = CARTESIAN_POINT ( 'NONE',  ( 9.154783830203255590, 0.9137014259030995511, 147.8508639245769700 ) ) ;
#1238 = CARTESIAN_POINT ( 'NONE',  ( 10.78188062740775166, -14.01545495319990486, 177.1117247072892837 ) ) ;
#1239 = CARTESIAN_POINT ( 'NONE',  ( -7.309975448897890082, 2.555129589624089093, 85.84023889304592103 ) ) ;
#1240 = CARTESIAN_POINT ( 'NONE',  ( -16.11365416445034171, -7.059215714963227306, 181.3128582435052181 ) ) ;
#1241 = CARTESIAN_POINT ( 'NONE',  ( -2.303115637879548316, 8.566333518403050462, 144.4916666666729554 ) ) ;
#1242 = CARTESIAN_POINT ( 'NONE',  ( 5.055210407196728539, -8.768974546398061065, 36.83333333333447968 ) ) ;
#1243 = CARTESIAN_POINT ( 'NONE',  ( 6.586415617202079353, -5.060492539624517505, 111.7583333333246287 ) ) ;
#1244 = CARTESIAN_POINT ( 'NONE',  ( -6.314828520787262534, 2.308047763990610957, 186.8989701091333586 ) ) ;
#1245 = CARTESIAN_POINT ( 'NONE',  ( 8.601238835674264394, -2.310541247548419275, 67.33333333333838766 ) ) ;
#1246 = AXIS2_PLACEMENT_3D ( 'NONE', #28791, #119806, #29512 ) ;
#1247 = CARTESIAN_POINT ( 'NONE',  ( -6.880662400955156244, -5.289003261221773222, 54.41666666667286734 ) ) ;
#1248 = CARTESIAN_POINT ( 'NONE',  ( -1.107551339939847335, 8.453796049160276382, 126.7682052728005289 ) ) ;
#1249 = CARTESIAN_POINT ( 'NONE',  ( 2.174965624658207197, 6.122929243232357877, 14.60124563749631044 ) ) ;
#1250 = CARTESIAN_POINT ( 'NONE',  ( 9.029204896863305407, 1.942844756072338530, 168.5966650697436364 ) ) ;
#1251 = CARTESIAN_POINT ( 'NONE',  ( 0.9802307113102395331, -6.454784633558373841, 35.55048520475281038 ) ) ;
#1252 = CARTESIAN_POINT ( 'NONE',  ( 1.016156832583373415, 7.770139339365701225, 85.09166666666085632 ) ) ;
#1253 = CARTESIAN_POINT ( 'NONE',  ( 5.858494454020749309, -3.644436626827096681, 196.2349661964694008 ) ) ;
#1254 = CARTESIAN_POINT ( 'NONE',  ( -8.595329321299507441, -5.520701210663879088, 181.0634779607901521 ) ) ;
#1255 = CARTESIAN_POINT ( 'NONE',  ( 5.055210407196728539, -8.768974546398061065, 36.83333333333447968 ) ) ;
#1256 = CARTESIAN_POINT ( 'NONE',  ( -3.870232019595873929, -5.375727123559034482, 183.1077965386521953 ) ) ;
#1257 = CARTESIAN_POINT ( 'NONE',  ( -5.536172344644128884, 6.400551963908021946, 121.7057569172666831 ) ) ;
#1258 = CARTESIAN_POINT ( 'NONE',  ( 8.287863642792643759, -6.368061201373906854, 55.58333333333253989 ) ) ;
#1259 = CARTESIAN_POINT ( 'NONE',  ( 8.991352426412666077, 2.417336295782396949, 166.9817947271897651 ) ) ;
#1260 = CARTESIAN_POINT ( 'NONE',  ( 8.206515962501116590, -1.073278400180840642, 110.0916666666706192 ) ) ;
#1261 = ADVANCED_FACE ( 'NONE', ( #13161 ), #32996, .F. ) ;
#1262 = CARTESIAN_POINT ( 'NONE',  ( -1.806400338903248137, -6.725313567602112741, 38.01820527279798512 ) ) ;
#1264 = CARTESIAN_POINT ( 'NONE',  ( -7.668318127353227709, -1.004732520400800855, 79.90833333333293353 ) ) ;
#1263 = CARTESIAN_POINT ( 'NONE',  ( 6.885131303747938247, -3.967251980261208288, 93.85153860611205801 ) ) ;
#1266 = CARTESIAN_POINT ( 'NONE',  ( -3.225541697476782765, 11.99871189298134055, 167.6666666666805270 ) ) ;
#1265 = CARTESIAN_POINT ( 'NONE',  ( -8.170377853557942771, 2.194750576641015805, 120.5083333333284088 ) ) ;
#1267 = CARTESIAN_POINT ( 'NONE',  ( 6.810110768293514028, -0.8904893862818604733, 30.74166666666762282 ) ) ;
#1268 = CARTESIAN_POINT ( 'NONE',  ( 4.427160860593613911, -5.759206914150447609, 55.10153860613286980 ) ) ;
#1269 = CARTESIAN_POINT ( 'NONE',  ( -6.469052738191730434, 1.378822442197108922, 61.18395602682016943 ) ) ;
#1271 = CARTESIAN_POINT ( 'NONE',  ( 7.020244767397729291, 5.396272790225326688, 71.41666666666908725 ) ) ;
#1270 = CARTESIAN_POINT ( 'NONE',  ( 9.202863510523384249, 5.305288368092948126, 171.8333333333230826 ) ) ;
#1272 = CARTESIAN_POINT ( 'NONE',  ( 10.58957315118377984, 16.48463543192560365, 51.42586601407275992 ) ) ;
#1273 = CARTESIAN_POINT ( 'NONE',  ( -6.645726199629664599, -1.205930573502367320, 188.5825546077111596 ) ) ;
#1274 = CARTESIAN_POINT ( 'NONE',  ( -5.392586622012120579, 7.015448212477466861, 142.5916666666612116 ) ) ;
#1276 = ORIENTED_EDGE ( 'NONE', *, *, #38584, .F. ) ;
#1275 = CARTESIAN_POINT ( 'NONE',  ( -8.670988581616096980, 1.178673177243673598, 45.41443688729246730 ) ) ;
#1277 = CARTESIAN_POINT ( 'NONE',  ( -4.599011404504079970, 7.977462521768742043, 163.0083333333425060 ) ) ;
#1278 = CARTESIAN_POINT ( 'NONE',  ( 5.499856150337490313, -7.155030579783472788, 152.5916666666835511 ) ) ;
#1279 = CARTESIAN_POINT ( 'NONE',  ( -4.599011404504079970, 7.977462521768742043, 163.6583333333424832 ) ) ;
#1280 = CARTESIAN_POINT ( 'NONE',  ( 10.57452297534769592, -6.093684363332815046, 155.1666666666702099 ) ) ;
#1281 = ORIENTED_EDGE ( 'NONE', *, *, #34131, .T. ) ;
#1282 = CARTESIAN_POINT ( 'NONE',  ( -3.552723329100118566, 1.136117407258143253, 26.63888067148190331 ) ) ;
#1283 = CARTESIAN_POINT ( 'NONE',  ( 4.848866181335551140, 0.1872773025324533380, 76.51415208205884255 ) ) ;
#1284 = EDGE_LOOP ( 'NONE', ( #434, #114169, #727, #28450 ) ) ;
#1285 = CARTESIAN_POINT ( 'NONE',  ( 0.08577292722587376295, -3.331905224759819539, 19.57513870730532446 ) ) ;
#1286 = CARTESIAN_POINT ( 'NONE',  ( 4.405709879344785307, -6.710404888904434983, 96.25291640546809901 ) ) ;
#1287 = CARTESIAN_POINT ( 'NONE',  ( 7.631291921582818993, 2.051830190606331428, 91.35153860613374377 ) ) ;
#1288 = B_SPLINE_CURVE_WITH_KNOTS ( 'NONE', 3,
 ( #37955, #138775, #26676, #61271, #27420, #141748, #130472, #141003, #128978, #47745, #118429, #128233, #59788, #81621, #105670, #83843, #4148, #49972, #58300, #35738, #25186, #38692, #49228, #71823, #73310, #127497, #2658, #48491, #107148, #24448 ),
 .UNSPECIFIED., .F., .F.,
 ( 4, 2, 2, 2, 2, 2, 2, 2, 2, 2, 2, 2, 2, 2, 4 ),
 ( 0.000000000000000000, 0.0004106066083497584727, 0.0008212132166995169454, 0.001642426433399033891, 0.003284852866798083394, 0.004106066083497612700, 0.004927279300197141138, 0.005748492516896669575, 0.006569705733596198881, 0.008212132166995254889, 0.009854558600394313500, 0.01067577181709384281, 0.01108637842544360312, 0.01149698503379336344, 0.01313941146719239429 ),
 .UNSPECIFIED. ) ;
#1289 = CARTESIAN_POINT ( 'NONE',  ( 8.644352227819624090, -4.981203513228626534, 128.1666666666693857 ) ) ;
#1290 = CARTESIAN_POINT ( 'NONE',  ( -2.734008411858002585, 8.325133592535127747, 163.5895397066421140 ) ) ;
#1292 = CARTESIAN_POINT ( 'NONE',  ( -1.846233006344339955, 6.866257887476017174, 44.49166666666044989 ) ) ;
#1291 = CARTESIAN_POINT ( 'NONE',  ( 15.65711421274244763, 10.44202856068497631, 13.84526734517962865 ) ) ;
#1293 = CARTESIAN_POINT ( 'NONE',  ( 9.239273970804243064, 1.210370159565860027, 167.3984613939014423 ) ) ;
#1295 = CARTESIAN_POINT ( 'NONE',  ( 8.191970075260543993, 1.073278399094687696, 109.9083333333307451 ) ) ;
#1294 = CARTESIAN_POINT ( 'NONE',  ( 4.129866366688167645, 7.152769967402161200, 175.0875556489682197 ) ) ;
#1296 = CARTESIAN_POINT ( 'NONE',  ( -3.659577409096723688, -6.351311369220893788, 56.99166666666406655 ) ) ;
#1297 = CARTESIAN_POINT ( 'NONE',  ( -7.466772820598523097, -4.286138790628102768, 117.2002741909780497 ) ) ;
#1298 = CARTESIAN_POINT ( 'NONE',  ( -1.897109604572810193, 5.535295328387084268, 72.73033244642172690 ) ) ;
#1299 = CARTESIAN_POINT ( 'NONE',  ( 6.158713885011486866, 5.501480541903814192, 174.0778879079750823 ) ) ;
#1300 = CARTESIAN_POINT ( 'NONE',  ( 7.721752561837331719, -6.688217592540225631, 155.5071646966150638 ) ) ;
#1302 = CARTESIAN_POINT ( 'NONE',  ( -4.319891332406024631, 5.619624546667407294, 42.59166666666680356 ) ) ;
#1301 = CARTESIAN_POINT ( 'NONE',  ( -16.04186512264546494, -10.19721688260070103, 89.42518563567152512 ) ) ;
#1303 = CARTESIAN_POINT ( 'NONE',  ( -6.108162830620057271, -4.695334683117532215, 78.24166666666953063 ) ) ;
#1304 = CARTESIAN_POINT ( 'NONE',  ( 8.680400542897730887, -2.331815366031948500, 150.5083333333333258 ) ) ;
#1305 = CARTESIAN_POINT ( 'NONE',  ( -9.696194672498972267, 1.268276887058767288, 123.9166666666670835 ) ) ;
#1306 = CARTESIAN_POINT ( 'NONE',  ( -4.146086823001172483, -7.195412404410514107, 33.16666666666746721 ) ) ;
#1307 = CARTESIAN_POINT ( 'NONE',  ( 6.865580351008953031, -5.275031596687151492, 129.8984613938614814 ) ) ;
#1308 = CARTESIAN_POINT ( 'NONE',  ( 6.580091341364476598, -3.791437939186024231, 71.34166666666398271 ) ) ;
#1309 = CARTESIAN_POINT ( 'NONE',  ( 3.395856349013447240, 5.893751425182452763, 26.34166666666741463 ) ) ;
#1310 = CARTESIAN_POINT ( 'NONE',  ( 4.471617786343606404, -6.705789373301761280, 55.62741209563215961 ) ) ;
#1311 = CARTESIAN_POINT ( 'NONE',  ( 8.912190718620566443, 2.396062178118969044, 85.66666666665975072 ) ) ;
#1312 = CARTESIAN_POINT ( 'NONE',  ( -11.54152072439707410, -1.511733554349504960, 123.0833333333328881 ) ) ;
#1313 = CARTESIAN_POINT ( 'NONE',  ( 7.358915188213744685, -5.654161117084062660, 95.58333333332495840 ) ) ;
#1314 = CARTESIAN_POINT ( 'NONE',  ( 1.121989870945288015, 19.13080849757229274, 80.11648771525965174 ) ) ;
#1315 = CARTESIAN_POINT ( 'NONE',  ( -3.813851331425962776, 6.124396207770433698, 125.1076550889367525 ) ) ;
#1316 = CARTESIAN_POINT ( 'NONE',  ( -7.830183677689850796, -4.514125187827755070, 81.83333333332799953 ) ) ;
#1317 = CARTESIAN_POINT ( 'NONE',  ( 1.859805055513983563, 5.364126337916245824, 129.5004027521348746 ) ) ;
#1318 = CARTESIAN_POINT ( 'NONE',  ( -3.104325608686323346, -6.891653209728162643, 78.76099717906070907 ) ) ;
#1319 = CARTESIAN_POINT ( 'NONE',  ( -7.917878612350279788, -2.892224484857076838, 101.7053865148018872 ) ) ;
#1320 = CARTESIAN_POINT ( 'NONE',  ( 3.632034185149813243, -6.299742725716209968, 53.00833333332880670 ) ) ;
#1322 = CARTESIAN_POINT ( 'NONE',  ( -9.873617354144217373, -2.654438408192086207, 42.66666666667206442 ) ) ;
#1321 = CARTESIAN_POINT ( 'NONE',  ( 7.709693807569311552, -2.765816944909283315, 101.3103998336268319 ) ) ;
#1323 = CARTESIAN_POINT ( 'NONE',  ( 4.106568222002374036, -2.131801112468902470, 59.84089728218346949 ) ) ;
#1324 = CARTESIAN_POINT ( 'NONE',  ( 16.33059053771787461, -8.264510491744522014, 136.8522935551522437 ) ) ;
#1325 = CARTESIAN_POINT ( 'NONE',  ( -18.47245560915632367, -3.107408925248575038, 11.43261477348278099 ) ) ;
#1326 = CARTESIAN_POINT ( 'NONE',  ( -0.9933082059839688505, -7.595588690011685351, 75.74166666666305048 ) ) ;
#1327 = CARTESIAN_POINT ( 'NONE',  ( 3.940667804005143715, 5.304175431425846021, 180.9846973359806839 ) ) ;
#1328 = EDGE_CURVE ( 'NONE', #143329, #21889, #98309, .T. ) ;
#1329 = CARTESIAN_POINT ( 'NONE',  ( -6.167668517442159271, 4.738683952703569346, 82.40833333333758048 ) ) ;
#1330 = CARTESIAN_POINT ( 'NONE',  ( -9.731130823157084109, -1.581475182947226665, 178.4804918978531703 ) ) ;
#1331 = CARTESIAN_POINT ( 'NONE',  ( 6.752695690717269272, 1.667290128657942905, 200.8027765383783674 ) ) ;
#1332 = CARTESIAN_POINT ( 'NONE',  ( 9.914486528304387036, -1.120266719230404995, 167.8467400018752755 ) ) ;
#1333 = CARTESIAN_POINT ( 'NONE',  ( 5.965730498683980976, -0.2881687659689564085, 149.4440572943704808 ) ) ;
#1334 = CARTESIAN_POINT ( 'NONE',  ( 8.125238828856057083, -1.062639247842835699, 33.91666666666191077 ) ) ;
#1335 = CARTESIAN_POINT ( 'NONE',  ( 13.56014730505680532, 7.816669697866911903, 124.8333333333056885 ) ) ;
#1336 = CARTESIAN_POINT ( 'NONE',  ( -1.221794472821340349, -9.341095182862094504, 175.7416666666666742 ) ) ;
#1337 = CARTESIAN_POINT ( 'NONE',  ( -0.3956610404190828989, -6.835505448432911635, 192.7975181844617509 ) ) ;
#1338 = CARTESIAN_POINT ( 'NONE',  ( 2.423236866426857983, -1.156100486199081567, 4.982263865506492806 ) ) ;
#1339 = CARTESIAN_POINT ( 'NONE',  ( 2.327529783619120440, -8.657179374175735020, 77.66666666668091068 ) ) ;
#1340 = CARTESIAN_POINT ( 'NONE',  ( 7.493767478057652198, 0.9818838926933289857, 69.90833333334076372 ) ) ;
#1341 = CARTESIAN_POINT ( 'NONE',  ( -2.424761905459353439, -9.026257743493189878, 92.33333333334380200 ) ) ;
#1342 = CARTESIAN_POINT ( 'NONE',  ( -8.558472230786197343, -1.994931937033179503, 125.6671834626999242 ) ) ;
#1343 = CARTESIAN_POINT ( 'NONE',  ( 0.9704595805290642252, 7.421038040783010992, 67.60153860612525989 ) ) ;
#1344 = CARTESIAN_POINT ( 'NONE',  ( -4.117689064180449776, 9.126511898272545054, 39.82031375734182888 ) ) ;
#1345 = CARTESIAN_POINT ( 'NONE',  ( 2.227687121640670398, -17.57212419778070256, 175.4264019627254356 ) ) ;
#1346 = CARTESIAN_POINT ( 'NONE',  ( -18.12639966450424112, -2.276922530423412194, 139.0019176636139662 ) ) ;
#1347 = CARTESIAN_POINT ( 'NONE',  ( 8.003836355172422756, -2.124417433426751156, 111.8688481315319052 ) ) ;
#1348 = CARTESIAN_POINT ( 'NONE',  ( -5.143117427257442031, 8.921494527850041933, 46.83333333333955295 ) ) ;
#1349 = CARTESIAN_POINT ( 'NONE',  ( -1.732733238263501674, 5.627757260849816312, 143.0216675633460000 ) ) ;
#1351 = ORIENTED_EDGE ( 'NONE', *, *, #48851, .F. ) ;
#1350 = CARTESIAN_POINT ( 'NONE',  ( 9.115772565734792110, -4.631354091230538650, 100.7803647084886336 ) ) ;
#1352 = CARTESIAN_POINT ( 'NONE',  ( -1.119760814400763138, -8.561615451928798137, 51.91666666666048968 ) ) ;
#1353 = CARTESIAN_POINT ( 'NONE',  ( -8.141314610792404594, -2.188894980042118465, 121.3515386061281873 ) ) ;
#1354 = CARTESIAN_POINT ( 'NONE',  ( 8.000370290962232289, -2.149062312523033036, 108.6484613938661141 ) ) ;
#1355 = CARTESIAN_POINT ( 'NONE',  ( -3.535321475885205178, -1.821086121022361226, 28.36794993258801512 ) ) ;
#1357 = CARTESIAN_POINT ( 'NONE',  ( -4.717284539925009845, 4.212985464787276868, 165.6949957498000572 ) ) ;
#1356 = CARTESIAN_POINT ( 'NONE',  ( -4.786758268286543050, -1.381627456614362925, 25.13307073191363017 ) ) ;
#1358 = CARTESIAN_POINT ( 'NONE',  ( -3.483763370315038355, -6.046271406082699862, 36.34166666666746437 ) ) ;
#1359 = CARTESIAN_POINT ( 'NONE',  ( 8.474340127453469762, -1.108336501123533324, 46.91666666666093732 ) ) ;
#1360 = CARTESIAN_POINT ( 'NONE',  ( 1.393944333214070186, -10.64167735613803423, 178.0833333333332860 ) ) ;
#1361 = CARTESIAN_POINT ( 'NONE',  ( -3.544127165144872471, 6.147222744333215694, 43.00833333333759612 ) ) ;
#1362 = VECTOR ( 'NONE', #22391, 1000.000000000000000 ) ;
#1364 = CARTESIAN_POINT ( 'NONE',  ( -2.663728005510912045, -4.790046735038367309, 117.0166590713226924 ) ) ;
#1363 = CARTESIAN_POINT ( 'NONE',  ( -6.565952113280639324, -8.545365303945214208, 173.5833333333352471 ) ) ;
#1365 = CARTESIAN_POINT ( 'NONE',  ( 5.510860089253466043, 5.208756626975008075, 79.57991686365954820 ) ) ;
#1366 = CARTESIAN_POINT ( 'NONE',  ( -17.73960047729005041, -6.130097489644763087, 12.38023874607361385 ) ) ;
#1367 = CARTESIAN_POINT ( 'NONE',  ( 9.103870096481584184, 3.500362520598992777, 161.2399029494857530 ) ) ;
#1368 = CIRCLE ( 'NONE', #18200, 0.9999999999999992228 ) ;
#1369 = B_SPLINE_CURVE_WITH_KNOTS ( 'NONE', 3,
 ( #115251, #82136, #67127, #69384, #200, #128016, #101716, #67878, #90433, #46784, #147588, #44532, #34032, #33276, #10732, #102473, #148338, #91184, #79920, #125798, #12235, #103973, #22752, #114501, #103220, #13703 ),
 .UNSPECIFIED., .F., .F.,
 ( 4, 2, 2, 2, 2, 2, 2, 2, 2, 2, 2, 2, 4 ),
 ( 0.1100016142096115201, 0.1121751966300710557, 0.1132619878403008234, 0.1143487790505305912, 0.1154355702607603590, 0.1165223614709901268, 0.1186959438914496900, 0.1197827351016794578, 0.1208695263119092395, 0.1230431087323687889, 0.1252166911528283522, 0.1263034823630581338, 0.1273902735732879155 ),
 .UNSPECIFIED. ) ;
#1370 = CARTESIAN_POINT ( 'NONE',  ( -2.263282970426955032, -8.425389198515389921, 138.0182052728058864 ) ) ;
#1371 = CARTESIAN_POINT ( 'NONE',  ( -5.766236009830063125, 1.249057215179032676, 72.94496972154647096 ) ) ;
#1372 = CARTESIAN_POINT ( 'NONE',  ( 1.800544744371722627, -6.696250323978611974, 34.49166666666362602 ) ) ;
#1373 = CARTESIAN_POINT ( 'NONE',  ( -4.176282166469007961, 2.738187565543197088, 84.96406401454049728 ) ) ;
#1374 = CARTESIAN_POINT ( 'NONE',  ( -7.373133345480075818, -1.440218473538430244, 77.13180590634161149 ) ) ;
#1375 = CARTESIAN_POINT ( 'NONE',  ( -5.609339052087848998, 4.309605835958862485, 41.75833333333313391 ) ) ;
#1376 = CARTESIAN_POINT ( 'NONE',  ( 4.287305983165563106, 4.886213858128342302, 33.24963655692364028 ) ) ;
#1377 = B_SPLINE_CURVE_WITH_KNOTS ( 'NONE', 3,
 ( #123699, #55253, #88370, #31198 ),
 .UNSPECIFIED., .F., .F.,
 ( 4, 4 ),
 ( 0.4023934922747127718, 0.4039821926248975958 ),
 .UNSPECIFIED. ) ;
#1378 = CARTESIAN_POINT ( 'NONE',  ( 1.591703747324626272, -12.15244799688451849, 158.0833333333086728 ) ) ;
#1379 = CARTESIAN_POINT ( 'NONE',  ( -7.708930313419581459, -10.03264322487845561, 173.5833333333352755 ) ) ;
#1380 = CARTESIAN_POINT ( 'NONE',  ( 1.715892029526941975, 5.605802066961429020, 140.9187455809878315 ) ) ;
#1381 = CARTESIAN_POINT ( 'NONE',  ( 7.673942851821677458, 8.423881954228624735, 103.6822289034157478 ) ) ;
#1382 = CARTESIAN_POINT ( 'NONE',  ( -8.135223640628030495, -4.689939228044469388, 94.83333333334033455 ) ) ;
#1383 = VERTEX_POINT ( 'NONE', #125107 ) ;
#1384 = CARTESIAN_POINT ( 'NONE',  ( 2.814422793300092263, 9.821742158478752316, 142.9373729370608146 ) ) ;
#1385 = VERTEX_POINT ( 'NONE', #76258 ) ;
#1386 = CARTESIAN_POINT ( 'NONE',  ( 5.449907554628318884, -7.090035950760721128, 69.41666666665908281 ) ) ;
#1387 = CARTESIAN_POINT ( 'NONE',  ( -11.23367785927306883, -3.019944512619828547, 115.6666666666871635 ) ) ;
#1388 = CARTESIAN_POINT ( 'NONE',  ( 5.145670606155538174, 5.901893598101026761, 148.6046970413740382 ) ) ;
#1389 = CARTESIAN_POINT ( 'NONE',  ( -4.604176718402740676, -0.9307208096258334784, 60.56707412570044369 ) ) ;
#1390 = CARTESIAN_POINT ( 'NONE',  ( 5.748921418704885156, -4.416875365004925946, 51.75833333333599739 ) ) ;
#1391 = CARTESIAN_POINT ( 'NONE',  ( 6.720395563794486549, 16.50631414371651928, 163.8248472922629730 ) ) ;
#1392 = CARTESIAN_POINT ( 'NONE',  ( -6.387327563737505542, -4.909873740949023180, 97.59166666666097001 ) ) ;
#1393 = CARTESIAN_POINT ( 'NONE',  ( 8.572175592417684342, 2.304685651959999859, 72.66666666665979335 ) ) ;
#1394 = CARTESIAN_POINT ( 'NONE',  ( 4.761435963094549528, 8.263052274425534804, 110.1666666666521621 ) ) ;
#1395 = CARTESIAN_POINT ( 'NONE',  ( -4.899588245361931271, -6.377042068150413634, 94.89846139386263246 ) ) ;
#1396 = CARTESIAN_POINT ( 'NONE',  ( -1.431763361290873338, 10.93059345210333611, 88.08333333333870030 ) ) ;
#1397 = CARTESIAN_POINT ( 'NONE',  ( -2.768659066076373243, 10.29863626201218274, 67.66666666667107677 ) ) ;
#1398 = CARTESIAN_POINT ( 'NONE',  ( -2.023849197118579912, 15.45379604901750703, 128.0833333333517032 ) ) ;
#1399 = CARTESIAN_POINT ( 'NONE',  ( -7.647731210834079363, 4.406787080469287687, 139.4817947272197216 ) ) ;
#1400 = CARTESIAN_POINT ( 'NONE',  ( -4.774827717874440047, 1.913089489128393605, 46.18011665150262246 ) ) ;
#1401 = CARTESIAN_POINT ( 'NONE',  ( -7.494391255355493442, -9.753478491761010005, 153.5833333333002315 ) ) ;
#1402 =( BOUNDED_SURFACE ( )  B_SPLINE_SURFACE ( 3, 2, ( 
 ( #94747, #25552, #38313 ),
 ( #5967, #27782, #108982 ),
 ( #130833, #3768, #71443 ),
 ( #49598, #143574, #142845 ) ),
 .UNSPECIFIED., .F., .F., .F. ) 
 B_SPLINE_SURFACE_WITH_KNOTS ( ( 4, 4 ),
 ( 3, 3 ),
 ( 6.475505895386923783E-15, 0.0008857543863259385690 ),
 ( 0.000000000000000000, 1.000000000000000000 ),
 .UNSPECIFIED. ) 
 GEOMETRIC_REPRESENTATION_ITEM ( )  RATIONAL_B_SPLINE_SURFACE ( (
 ( 1.000000000000000000, 0.8957401458978649922, 1.000000000000000000),
 ( 1.000000000000000000, 0.8952172787370413776, 1.000000000000000000),
 ( 1.000000000000000000, 0.8947169399129556444, 1.000000000000000000),
 ( 1.000000000000000000, 0.8942162294981108595, 1.000000000000000000) ) ) 
 REPRESENTATION_ITEM ( '' )  SURFACE ( )  );
#1403 = CARTESIAN_POINT ( 'NONE',  ( -8.155821541853820023, -5.111168765606703523, 179.7815405041129111 ) ) ;
#1404 = CARTESIAN_POINT ( 'NONE',  ( 2.489260929134909262, 17.54120101174738977, 174.5758132989214175 ) ) ;
#1405 = CARTESIAN_POINT ( 'NONE',  ( -1.039005459181410629, -7.944689988538785386, 95.09166666666354217 ) ) ;
#1406 = CARTESIAN_POINT ( 'NONE',  ( -6.880662400955156244, -5.289003261221773222, 54.41666666667286734 ) ) ;
#1407 = CARTESIAN_POINT ( 'NONE',  ( 6.035162310111683581, 2.125214363950693741, 169.0823991208017389 ) ) ;
#1408 = CARTESIAN_POINT ( 'NONE',  ( -1.198945846363993262, 9.151998646310063990, 162.3984613938822292 ) ) ;
#1409 = CARTESIAN_POINT ( 'NONE',  ( 5.498636588331843100, 3.173833537072738853, 49.02663423398565357 ) ) ;
#1410 = CARTESIAN_POINT ( 'NONE',  ( 3.702076018177655303, 4.746051820517362074, 150.4948652312681645 ) ) ;
#1411 = CARTESIAN_POINT ( 'NONE',  ( -1.245670870998183410, -9.234290246018421300, 143.6889626061793308 ) ) ;
#1412 = CARTESIAN_POINT ( 'NONE',  ( 7.291276795227508600, 1.960453664238155369, 69.49166666665979619 ) ) ;
#1413 = CARTESIAN_POINT ( 'NONE',  ( -8.286010433912363027, 1.581279465336875800, 112.0641968741337990 ) ) ;
#1414 = CARTESIAN_POINT ( 'NONE',  ( -2.171906444116258772, -8.085374072342238705, 116.1583333333294377 ) ) ;
#1415 = CARTESIAN_POINT ( 'NONE',  ( -4.714461649760746553, -8.181551146311809575, 176.3416666666688002 ) ) ;
#1416 = CARTESIAN_POINT ( 'NONE',  ( 12.06517267245718372, 1.580279434159475915, 146.0833333333398514 ) ) ;
#1417 = CARTESIAN_POINT ( 'NONE',  ( 2.257427374746812099, -8.396325955409853492, 136.3515386061010304 ) ) ;
#1418 = CARTESIAN_POINT ( 'NONE',  ( 7.387121726585565540, 9.613896125334392195, 143.5833333333370661 ) ) ;
#1419 = CARTESIAN_POINT ( 'NONE',  ( -10.09313691937332891, -1.616143070460985376, 125.3791242696908625 ) ) ;
#1420 = CARTESIAN_POINT ( 'NONE',  ( -12.23972332159274679, -1.603128060722994519, 156.0833333333314101 ) ) ;
#1421 = CARTESIAN_POINT ( 'NONE',  ( -7.037651285322058747, 4.055159000364953137, 101.9916666666742913 ) ) ;
#1422 = CARTESIAN_POINT ( 'NONE',  ( -18.46239994887699609, 0.8712874766337417309, 124.5271884241853968 ) ) ;
#1423 = ORIENTED_EDGE ( 'NONE', *, *, #147186, .T. ) ;
#1424 = CARTESIAN_POINT ( 'NONE',  ( 7.193923357225125770, 0.9112535668101298114, 87.71063894702216146 ) ) ;
#1425 = CARTESIAN_POINT ( 'NONE',  ( 6.901205684013651975, -4.485396161397043890, 112.1595303751325190 ) ) ;
#1426 = CARTESIAN_POINT ( 'NONE',  ( 6.273920374134201339, -8.925300857837514812, 69.51107902215262868 ) ) ;
#1427 = CARTESIAN_POINT ( 'NONE',  ( 5.006857774395768068, 6.516624434626258733, 107.4083333333324788 ) ) ;
#1428 = CARTESIAN_POINT ( 'NONE',  ( 5.435935890969626705, 7.074953900200847023, 147.4083333333196322 ) ) ;
#1429 = CARTESIAN_POINT ( 'NONE',  ( -10.37043435114769352, -5.978234117643467904, 134.8333333333250152 ) ) ;
#1430 = CARTESIAN_POINT ( 'NONE',  ( 2.166050848390409733, -8.056310829287454567, 111.9817947272128720 ) ) ;
#1431 = CARTESIAN_POINT ( 'NONE',  ( 1.371095706616707766, 10.48167259414593033, 168.9166666666694709 ) ) ;
#1432 = CARTESIAN_POINT ( 'NONE',  ( -6.979266762149348047, 0.7645071508615105538, 58.98029983641215068 ) ) ;
#1433 = CARTESIAN_POINT ( 'NONE',  ( 1.000891213661567303, -5.985497837928699383, 155.4471028531335151 ) ) ;
#1434 = CARTESIAN_POINT ( 'NONE',  ( -2.237801279306965263, 7.425557060083217920, 84.17469820394369151 ) ) ;
#1435 = CARTESIAN_POINT ( 'NONE',  ( 15.51852920525332991, 9.212205313846116184, 149.0832549246417500 ) ) ;
#1436 = CARTESIAN_POINT ( 'NONE',  ( -1.039005459181410629, -7.944689988538785386, 95.74166666666354786 ) ) ;
#1437 = CARTESIAN_POINT ( 'NONE',  ( 2.606958028746793055, 3.936319219438701555, 66.72038176116360830 ) ) ;
#1438 = CARTESIAN_POINT ( 'NONE',  ( -4.119123407933881431, -2.237148599138859772, 64.47055608838137175 ) ) ;
#1439 = CARTESIAN_POINT ( 'NONE',  ( 2.354943860349847373, 9.288536899610976505, 154.0389164155402568 ) ) ;
#1440 = CARTESIAN_POINT ( 'NONE',  ( -1.709052771467796106, -6.715039949654920015, 35.79926819278729511 ) ) ;
#1441 = CARTESIAN_POINT ( 'NONE',  ( 6.198129601412518674, 5.445572990807589164, 32.54354086928554324 ) ) ;
#1442 = CARTESIAN_POINT ( 'NONE',  ( -3.659577410315105528, -6.351311368812003089, 54.48179472719339600 ) ) ;
#1443 = CARTESIAN_POINT ( 'NONE',  ( 6.833562660811817402, 3.939708755176159816, 90.51820527279710404 ) ) ;
#1444 = CARTESIAN_POINT ( 'NONE',  ( 2.418906309854124803, -8.997194500220738078, 97.66666666667421737 ) ) ;
#1445 = CARTESIAN_POINT ( 'NONE',  ( 5.815065410490279696, 7.568288737998506654, 110.5833333333324759 ) ) ;
#1447 = CARTESIAN_POINT ( 'NONE',  ( 10.68331336539909415, -1.397490421383398740, 73.91666666666100127 ) ) ;
#1446 = CARTESIAN_POINT ( 'NONE',  ( -5.328666362053732897, -6.935371533648268638, 137.4083333333192058 ) ) ;
#1448 = CARTESIAN_POINT ( 'NONE',  ( 8.408248106416426282, -16.73939016551558012, 108.2810527721314173 ) ) ;
#1449 = CARTESIAN_POINT ( 'NONE',  ( -0.6140811788221767209, 5.664003061135291617, 133.3545308067076576 ) ) ;
#1451 = CARTESIAN_POINT ( 'NONE',  ( -4.449994540915262142, 8.764582955824106847, 186.5495598585895607 ) ) ;
#1450 = CARTESIAN_POINT ( 'NONE',  ( -6.313451912879080474, -10.95582292919188561, 180.1666666666750700 ) ) ;
#1452 = CARTESIAN_POINT ( 'NONE',  ( -18.88569372157562754, -2.418107832859810458, 87.61198468368284864 ) ) ;
#1455 = EDGE_LOOP ( 'NONE', ( #55254, #94571, #60011, #109192 ) ) ;
#1454 = CARTESIAN_POINT ( 'NONE',  ( 3.702485565084164598, -7.213041150771699606, 158.1598815585555826 ) ) ;
#1453 = CARTESIAN_POINT ( 'NONE',  ( 5.659594340286132841, -8.060720985971817854, 194.9427077178088723 ) ) ;
#1456 = CARTESIAN_POINT ( 'NONE',  ( 5.968580464089462190, 4.588065154031280457, 67.59166666667378820 ) ) ;
#1457 = CARTESIAN_POINT ( 'NONE',  ( 9.941480615877253513, -12.95810052315121119, 176.4166666666624508 ) ) ;
#1458 = ORIENTED_EDGE ( 'NONE', *, *, #72081, .T. ) ;
#1459 = CARTESIAN_POINT ( 'NONE',  ( 1.746191207349043761, -7.706859473265947891, 36.95214670279246150 ) ) ;
#1460 = CARTESIAN_POINT ( 'NONE',  ( 0.000000000000000000, -6.950000000000001066, 204.9999999999999716 ) ) ;
#1461 = CARTESIAN_POINT ( 'NONE',  ( 5.065062828224007774, 0.1935047722878422138, 25.93819682491512779 ) ) ;
#1462 = ORIENTED_EDGE ( 'NONE', *, *, #58019, .T. ) ;
#1463 = AXIS2_PLACEMENT_3D ( 'NONE', #43377, #89279, #78755 ) ;
#1464 = CARTESIAN_POINT ( 'NONE',  ( 14.60973172319068425, -10.40082937711170885, 155.7621444569789730 ) ) ;
#1465 = CARTESIAN_POINT ( 'NONE',  ( 2.561826694958727391, 9.536280432660241502, 129.3333333333429778 ) ) ;
#1466 = CARTESIAN_POINT ( 'NONE',  ( 1.363217481652110763, -10.40694150429902898, 51.08333333333951742 ) ) ;
#1467 = CARTESIAN_POINT ( 'NONE',  ( 7.364404129591498815, 5.660760443847545176, 165.7317947272079550 ) ) ;
#1469 = CARTESIAN_POINT ( 'NONE',  ( -5.322830180706739966, 4.871467805825141717, 40.92793795364524101 ) ) ;
#1468 = CARTESIAN_POINT ( 'NONE',  ( 4.450740590448162060, 7.723991201630004078, 146.9916666666675837 ) ) ;
#1470 = CARTESIAN_POINT ( 'NONE',  ( -3.192157824995156101, -4.308106148863184437, 51.09608377190493655 ) ) ;
#1471 = CARTESIAN_POINT ( 'NONE',  ( 5.664446612594038477, -7.369200683877435765, 89.41666666668402286 ) ) ;
#1472 = CARTESIAN_POINT ( 'NONE',  ( -9.005336535175178625, -16.07306024328643801, 128.6415499809481844 ) ) ;
#1473 = CARTESIAN_POINT ( 'NONE',  ( -7.461284358467727529, -2.006141927351431153, 76.98179472719698424 ) ) ;
#1475 = CARTESIAN_POINT ( 'NONE',  ( 2.643054388765728291, -9.873460299000772267, 193.8228603497101687 ) ) ;
#1474 = CARTESIAN_POINT ( 'NONE',  ( 7.291276795227508600, 1.960453664238155369, 69.49166666665979619 ) ) ;
#1476 = CARTESIAN_POINT ( 'NONE',  ( -11.89733835524181771, 14.45489926150323967, 109.1857292951745961 ) ) ;
#1477 = CARTESIAN_POINT ( 'NONE',  ( -8.510392980273540076, 2.286127101995835798, 140.5083333333147948 ) ) ;
#1478 = CARTESIAN_POINT ( 'NONE',  ( -14.38160503528738943, 11.02049005027046924, 145.0012375844726478 ) ) ;
#1479 = CARTESIAN_POINT ( 'NONE',  ( 3.836045435295649231, 6.999226203818521341, 94.21853392902801261 ) ) ;
#1480 = CARTESIAN_POINT ( 'NONE',  ( -6.986082642679770416, -4.027615774258734405, 98.65833333332894028 ) ) ;
#1482 = CARTESIAN_POINT ( 'NONE',  ( -6.167668517442159271, 4.738683952703569346, 82.40833333333758048 ) ) ;
#1481 = CARTESIAN_POINT ( 'NONE',  ( 1.765744027928329851, 4.198063749804927802, 49.81443885637066415 ) ) ;
#1483 = CARTESIAN_POINT ( 'NONE',  ( 2.034841654713939185, 7.575351383192653110, 88.01820527279045336 ) ) ;
#1484 = CARTESIAN_POINT ( 'NONE',  ( 0.8791782386348595546, 6.722836379996723899, 25.09172030213209226 ) ) ;
#1485 = CARTESIAN_POINT ( 'NONE',  ( 7.495211229657807728, -4.318880060489046713, 131.9916666666710796 ) ) ;
#1486 = CARTESIAN_POINT ( 'NONE',  ( -7.558311515616953358, 9.833555170590070560, 166.4166666666860408 ) ) ;
#1487 = CARTESIAN_POINT ( 'NONE',  ( 3.807848225184051305, -6.604782688552132797, 71.14846139385861079 ) ) ;
#1488 = ORIENTED_EDGE ( 'NONE', *, *, #116717, .T. ) ;
#1489 = CARTESIAN_POINT ( 'NONE',  ( -19.18633339709696628, 2.962437606045122518, 27.59250941760153708 ) ) ;
#1490 = CARTESIAN_POINT ( 'NONE',  ( 6.885131304171310695, -3.967251979297545805, 91.99166666667717607 ) ) ;
#1491 = CARTESIAN_POINT ( 'NONE',  ( -5.828998096611453406, -4.480795625929610893, 58.24166666666433656 ) ) ;
#1492 = CARTESIAN_POINT ( 'NONE',  ( -5.757744477216417245, -7.493701000546283630, 174.8984613938698374 ) ) ;
#1493 = CARTESIAN_POINT ( 'NONE',  ( 1.069046165022215167, -16.33018576741688577, 178.2916666666642698 ) ) ;
#1494 = CARTESIAN_POINT ( 'NONE',  ( -4.848866181335551140, -0.1872773025324533380, 76.51415208205884255 ) ) ;
#1495 = CARTESIAN_POINT ( 'NONE',  ( -0.4187655125203059714, -5.855046508668512395, 143.9449817792693693 ) ) ;
#1496 = CARTESIAN_POINT ( 'NONE',  ( 7.638079921266222705, -5.868700174987927731, 115.5833333333441004 ) ) ;
#1497 = CARTESIAN_POINT ( 'NONE',  ( -16.86798992226653482, -7.929570432681744663, 114.3590938135320272 ) ) ;
#1498 = CARTESIAN_POINT ( 'NONE',  ( -4.177260580834178505, -6.988596445487796238, 159.5712922931165849 ) ) ;
#1499 = CARTESIAN_POINT ( 'NONE',  ( -4.324368397730562918, -5.206498492916002085, 108.0489551758591489 ) ) ;
#1500 = CARTESIAN_POINT ( 'NONE',  ( -6.939719938941487420, -5.033455158076775682, 140.9997845200659583 ) ) ;
#1501 = CARTESIAN_POINT ( 'NONE',  ( -6.725997983819915760, 5.167762068628448446, 122.4083333333257713 ) ) ;
#1502 = CARTESIAN_POINT ( 'NONE',  ( 4.894583501361745803, -2.267152292056001883, 113.5103882135461220 ) ) ;
#1503 = CARTESIAN_POINT ( 'NONE',  ( 8.786687421372434414, 6.753790048167831905, 84.41666666666924357 ) ) ;
#1504 = CARTESIAN_POINT ( 'NONE',  ( -9.765155563288923091, -3.704980078267904542, 102.2594429959581532 ) ) ;
#1505 = CARTESIAN_POINT ( 'NONE',  ( 3.231397293004697246, 12.02777513616211280, 162.3333333333400219 ) ) ;
#1506 = CARTESIAN_POINT ( 'NONE',  ( 4.588062395027427520, -18.18124259322443592, 107.4356264587526510 ) ) ;
#1507 = CARTESIAN_POINT ( 'NONE',  ( -7.310641974153749167, 3.890802729818330086, 198.4683137758393343 ) ) ;
#1508 = CARTESIAN_POINT ( 'NONE',  ( -5.946742442496571357, 7.853861469497909198, 195.0577435417677350 ) ) ;
#1509 = CARTESIAN_POINT ( 'NONE',  ( -7.486885462977292072, -16.38515232705368518, 153.3871040487819073 ) ) ;
#1510 = CARTESIAN_POINT ( 'NONE',  ( 8.555617261106513993, -1.118975653305623208, 128.2317947271948810 ) ) ;
#1511 = CARTESIAN_POINT ( 'NONE',  ( 17.90519506501738434, -4.722091794705086443, 126.0714649280005091 ) ) ;
#1513 = CARTESIAN_POINT ( 'NONE',  ( 1.279701200303010600, 9.783469997019206943, 128.9166666666648950 ) ) ;
#1512 = CARTESIAN_POINT ( 'NONE',  ( 9.962852041572933359, -7.655295549012355316, 175.5833333333417272 ) ) ;
#1514 = CARTESIAN_POINT ( 'NONE',  ( 10.21556249999999189, -0.2989792889643771434, 59.29888605758517883 ) ) ;
#1515 = CARTESIAN_POINT ( 'NONE',  ( -1.508907850241776760, -16.83115364789957269, 202.7071120227550409 ) ) ;
#1516 = CARTESIAN_POINT ( 'NONE',  ( 5.748921418594107990, -4.416875365037249423, 52.40833333333254274 ) ) ;
#1517 = CARTESIAN_POINT ( 'NONE',  ( -0.9247623273974477920, 7.057390855027847465, 46.76820527280226258 ) ) ;
#1518 = CARTESIAN_POINT ( 'NONE',  ( -4.947999393521008926, -0.6408514403598021270, 31.27268161978104999 ) ) ;
#1519 = EDGE_CURVE ( 'NONE', #108504, #65908, #54618, .T. ) ;
#1520 = CARTESIAN_POINT ( 'NONE',  ( -9.763763987493518925, -7.504676751088023678, 154.4166666666997116 ) ) ;
#1521 = CARTESIAN_POINT ( 'NONE',  ( -3.354037107039962606, -18.48104396075609301, 108.1987430722846000 ) ) ;
#1522 = CARTESIAN_POINT ( 'NONE',  ( 7.583735745788135141, 5.069657791925027190, 138.4336581774360866 ) ) ;
#1523 = CARTESIAN_POINT ( 'NONE',  ( -9.762228534233839738, -2.624503494047708774, 142.6666666666729384 ) ) ;
#1524 = CARTESIAN_POINT ( 'NONE',  ( -0.8065301381929451674, 8.225264894586601372, 181.6171916194523703 ) ) ;
#1525 = CARTESIAN_POINT ( 'NONE',  ( 11.94086036294628883, -14.16662609379359061, 2.521598676542734285 ) ) ;
#1526 = CARTESIAN_POINT ( 'NONE',  ( -6.449986442818777199, -4.658554211739566853, 153.4303089549543984 ) ) ;
#1527 = CARTESIAN_POINT ( 'NONE',  ( 18.35585378942139556, -3.383582708751523782, 6.482303340375025869 ) ) ;
#1528 = CARTESIAN_POINT ( 'NONE',  ( 6.381300190867623456, 18.51124656761873055, 52.65658499103771106 ) ) ;
#1529 = CARTESIAN_POINT ( 'NONE',  ( -0.3669990939049584400, 4.332760590866612027, 38.00983383779023939 ) ) ;
#1530 = CARTESIAN_POINT ( 'NONE',  ( 6.307122097817726036, -1.905253732406823941, 41.86306927959005009 ) ) ;
#1531 = CARTESIAN_POINT ( 'NONE',  ( 2.034841654605735961, 7.575351383185567222, 83.64846139387735491 ) ) ;
#1532 = CARTESIAN_POINT ( 'NONE',  ( -8.440263603466668485, -4.865753267991497211, 121.8333333333372366 ) ) ;
#1533 = CARTESIAN_POINT ( 'NONE',  ( 1.176097219709398400, -8.977447997044620820, 154.2583333333408575 ) ) ;
#1535 = CARTESIAN_POINT ( 'NONE',  ( -10.21811861595981874, 7.423897923184676451, 178.4999911662707177 ) ) ;
#1534 = CARTESIAN_POINT ( 'NONE',  ( 2.017679267362008755, -2.884135600594363691, 22.92400506246907455 ) ) ;
#1536 = CARTESIAN_POINT ( 'NONE',  ( -7.005162717593343302, 5.382301125830072586, 142.4083333333405221 ) ) ;
#1537 = CARTESIAN_POINT ( 'NONE',  ( 7.190171266595396737, -4.143066020409446715, 109.4817947272029954 ) ) ;
#1538 = CARTESIAN_POINT ( 'NONE',  ( 6.307250884849332273, -4.845953480983049566, 92.40833333332497546 ) ) ;
#1539 = CARTESIAN_POINT ( 'NONE',  ( 7.372623733592619466, 4.250404127947732924, 44.83333333333496995 ) ) ;
#1540 = CARTESIAN_POINT ( 'NONE',  ( -0.5303586876342175627, -7.826709834686916167, 53.01948829832058863 ) ) ;
#1542 = CARTESIAN_POINT ( 'NONE',  ( -1.153248592166143061, 8.802897347829368613, 144.2583333333203655 ) ) ;
#1541 = CARTESIAN_POINT ( 'NONE',  ( -6.940168088492063347, 5.332352529971332800, 58.58333333333791160 ) ) ;
#1543 = CARTESIAN_POINT ( 'NONE',  ( -4.585163469055769880, 3.110951795541168519, 61.19204159905383023 ) ) ;
#1544 = CARTESIAN_POINT ( 'NONE',  ( 3.983662265224058974, -6.909822651630209478, 95.51820527279122075 ) ) ;
#1545 = DIRECTION ( 'NONE',  ( -0.2958059632523903915, 0.000000000000000000, 0.9552480474224094298 ) ) ;
#1546 = CARTESIAN_POINT ( 'NONE',  ( -16.47424253690052254, 5.727219822152972206, 188.9434147717773271 ) ) ;
#1547 = CARTESIAN_POINT ( 'NONE',  ( 6.247745196370040333, 4.802604212832648045, 87.59166666666480694 ) ) ;
#1548 = CARTESIAN_POINT ( 'NONE',  ( 5.469756685466154345, -4.202336307063790244, 34.26820527280448658 ) ) ;
#1549 = CARTESIAN_POINT ( 'NONE',  ( 1.508657009198763665, 16.83509521715238577, 204.7086828686644537 ) ) ;
#1550 = CARTESIAN_POINT ( 'NONE',  ( 1.869087991344023925, 2.498540252329720435, 15.76891129685885673 ) ) ;
#1551 = CARTESIAN_POINT ( 'NONE',  ( 0.4664640361808640168, -18.75458192516624223, 106.5362416586028047 ) ) ;
#1552 = CARTESIAN_POINT ( 'NONE',  ( 1.153248593052500715, 8.817443235085180575, 145.7416666666684648 ) ) ;
#1553 = CARTESIAN_POINT ( 'NONE',  ( -8.555650799571301590, -6.576237608906760457, 174.4166666666647529 ) ) ;
#1554 = CARTESIAN_POINT ( 'NONE',  ( -3.317192218016141947, 4.454245922695919013, 123.7039639445193870 ) ) ;
#1555 = CARTESIAN_POINT ( 'NONE',  ( 1.209202784082305193, 6.457011924835534877, 1.499999999999991784 ) ) ;
#1556 = CARTESIAN_POINT ( 'NONE',  ( -1.949496553759308304, -6.624898201847790880, 35.60380282104149785 ) ) ;
#1557 = CARTESIAN_POINT ( 'NONE',  ( 5.170660652496605891, 8.973063170704856262, 43.16666666667195074 ) ) ;
#1558 = CARTESIAN_POINT ( 'NONE',  ( -10.75159706977203378, 16.39006354023689127, 37.84213354750870195 ) ) ;
#1559 = CARTESIAN_POINT ( 'NONE',  ( 7.236502928687350789, -9.414808071099214359, 129.4166666666730805 ) ) ;
#1560 = CARTESIAN_POINT ( 'NONE',  ( -1.084702713464613888, -8.293791287257100464, 113.2317947272030239 ) ) ;
#1561 = EDGE_LOOP ( 'NONE', ( #116049, #118102, #65455, #68228, #67581, #26862, #11823, #77944 ) ) ;
#1562 = CARTESIAN_POINT ( 'NONE',  ( 0.6121678757048895081, 8.780136866868959444, 165.2600670731825403 ) ) ;
#1564 = VERTEX_POINT ( 'NONE', #147657 ) ;
#1563 = CARTESIAN_POINT ( 'NONE',  ( -5.828998096611453406, -4.480795625929610893, 58.24166666666433656 ) ) ;
#1565 = CARTESIAN_POINT ( 'NONE',  ( 6.351181908101005469, -2.841533269238332604, 115.3242242032350333 ) ) ;
#1566 = CARTESIAN_POINT ( 'NONE',  ( -0.6676753384999121188, 6.831245218685629617, 111.1904590405976165 ) ) ;
#1568 = CARTESIAN_POINT ( 'NONE',  ( 5.469756684595134644, -4.202336307959622097, 32.40833333333553412 ) ) ;
#1567 = CARTESIAN_POINT ( 'NONE',  ( 0.05636432825740340241, 8.672699436489724079, 82.45531507108380254 ) ) ;
#1569 = CARTESIAN_POINT ( 'NONE',  ( 0.9466392699370969055, -7.881248382670553276, 94.49259720156939579 ) ) ;
#1570 = CARTESIAN_POINT ( 'NONE',  ( 7.443642586886073609, 4.291336834378015830, 128.0083333333253677 ) ) ;
#1571 = CARTESIAN_POINT ( 'NONE',  ( 5.449907554628318884, -7.090035950760721128, 69.41666666665908281 ) ) ;
#1572 = CARTESIAN_POINT ( 'NONE',  ( -7.583787265393928223, 0.5964014919747050447, 102.5345130666890867 ) ) ;
#1573 = CARTESIAN_POINT ( 'NONE',  ( 6.049730852717048357, 10.49826298482459563, 150.1666666666675951 ) ) ;
#1574 = CARTESIAN_POINT ( 'NONE',  ( -4.247383325433182755, 7.367382595993553274, 123.0083333333351447 ) ) ;
#1575 = CARTESIAN_POINT ( 'NONE',  ( 0.000000000000000000, 0.000000000000000000, 205.0000000000000000 ) ) ;
#1576 = CARTESIAN_POINT ( 'NONE',  ( 8.543570567680932371, -0.7970307790286014216, 149.5479586704069561 ) ) ;
#1577 = CARTESIAN_POINT ( 'NONE',  ( 3.571670390327001510, 6.198791387469123393, 44.48179472720652683 ) ) ;
#1578 = CARTESIAN_POINT ( 'NONE',  ( -1.198945846363993484, 9.151998646310063990, 164.2583333333476503 ) ) ;
#1579 = CARTESIAN_POINT ( 'NONE',  ( -1.153248593132276900, 8.802897347421932750, 144.2583333333379869 ) ) ;
#1580 = CARTESIAN_POINT ( 'NONE',  ( -2.354659496690585829, -8.765404324762878119, 155.5083333333436997 ) ) ;
#1581 = ORIENTED_EDGE ( 'NONE', *, *, #72839, .T. ) ;
#1582 = CARTESIAN_POINT ( 'NONE',  ( -0.3921723126768834611, -7.001124147588769553, 116.9602053767300589 ) ) ;
#1583 = B_SPLINE_CURVE_WITH_KNOTS ( 'NONE', 3,
 ( #13582, #94040, #140662, #139916, #15804, #128630, #36870, #72226 ),
 .UNSPECIFIED., .F., .F.,
 ( 4, 2, 2, 4 ),
 ( 8.716877585302701703E-18, 0.0007684082262095453912, 0.001536816452419082109, 0.003073632904838178963 ),
 .UNSPECIFIED. ) ;
#1584 = CARTESIAN_POINT ( 'NONE',  ( 1.016156833687954286, 7.770139339282121860, 85.74166666666128833 ) ) ;
#1585 = CARTESIAN_POINT ( 'NONE',  ( 5.935576316003471575, -3.363830150878324154, 71.41529147490172136 ) ) ;
#1586 = CARTESIAN_POINT ( 'NONE',  ( -9.332547486642921442, -1.222579633979375968, 96.08333333332545578 ) ) ;
#1587 = CARTESIAN_POINT ( 'NONE',  ( -0.7847505953836455550, 8.792611830049231969, 143.9943065025592261 ) ) ;
#1588 = CARTESIAN_POINT ( 'NONE',  ( -7.342691248070653209, 4.230973040459829804, 121.3416666666603589 ) ) ;
#1589 = CARTESIAN_POINT ( 'NONE',  ( 4.441230712744578035, -5.698892972621229625, 125.5027491550610961 ) ) ;
#1590 = CARTESIAN_POINT ( 'NONE',  ( 7.138602623847746464, 4.115522795302014814, 110.5182052727978856 ) ) ;
#1591 = CARTESIAN_POINT ( 'NONE',  ( 6.107574531545526320, -8.189213017766579839, 175.5181911551376572 ) ) ;
#1592 = CARTESIAN_POINT ( 'NONE',  ( -5.376785103305797620, -9.330692144114873798, 173.1666666666878882 ) ) ;
#1593 = CARTESIAN_POINT ( 'NONE',  ( 1.523157867589259862, 11.64334193648463156, 128.9166666666648950 ) ) ;
#1594 = CARTESIAN_POINT ( 'NONE',  ( -9.347093373903797797, 1.222579633872644900, 103.9166666666658330 ) ) ;
#1595 = CARTESIAN_POINT ( 'NONE',  ( 10.30131446671243012, -2.767423879150378241, 167.3333333332996631 ) ) ;
#1596 = AXIS2_PLACEMENT_3D ( 'NONE', #13683, #34757, #138540 ) ;
#1597 = CARTESIAN_POINT ( 'NONE',  ( -10.85786401477587226, 1.420339048136894045, 76.91666666666152707 ) ) ;
#1598 = CARTESIAN_POINT ( 'NONE',  ( 1.340368855082287647, 10.24693674218144857, 41.91666666667357077 ) ) ;
#1599 = CARTESIAN_POINT ( 'NONE',  ( -3.701289845844116133, 2.393243463248914793, 40.45714175204648200 ) ) ;
#1600 = ORIENTED_EDGE ( 'NONE', *, *, #74369, .T. ) ;
#1601 = CARTESIAN_POINT ( 'NONE',  ( -14.42402533019161659, 12.64756771108196887, 24.30414591164567639 ) ) ;
#1602 = CARTESIAN_POINT ( 'NONE',  ( -2.452177460976280088, 6.012974140880999130, 176.3414174093173301 ) ) ;
#1603 = CARTESIAN_POINT ( 'NONE',  ( 7.800251192411375101, -4.494694100469771136, 153.8515386061402523 ) ) ;
#1604 = CARTESIAN_POINT ( 'NONE',  ( -2.714743065578529624, -5.842466247765746523, 171.6313520554247702 ) ) ;
#1605 = CARTESIAN_POINT ( 'NONE',  ( 7.265204212559408958, -6.608401768750207239, 167.7501314664017116 ) ) ;
#1606 = CARTESIAN_POINT ( 'NONE',  ( 4.626554630563443737, 8.029031164655982877, 168.8515386061218919 ) ) ;
#1607 = CARTESIAN_POINT ( 'NONE',  ( 6.078689935880237982, -4.743850291400256936, 112.8147259685620014 ) ) ;
#1608 = CARTESIAN_POINT ( 'NONE',  ( -1.371095706768251210, 10.46712670684464008, 161.0833333333476673 ) ) ;
#1609 = EDGE_CURVE ( 'NONE', #142776, #25584, #93109, .T. ) ;
#1610 = CARTESIAN_POINT ( 'NONE',  ( -9.428370507415252177, 1.233218786076975659, 182.6015386061424977 ) ) ;
#1611 = CARTESIAN_POINT ( 'NONE',  ( -1.277249156179575129, 5.985352105189979177, 81.56274816769811764 ) ) ;
#1612 = CARTESIAN_POINT ( 'NONE',  ( 4.792318717193353450, 6.237459700730743961, 86.75833333333517317 ) ) ;
#1613 =( BOUNDED_SURFACE ( )  B_SPLINE_SURFACE ( 3, 2, ( 
 ( #22295, #89240, #44083 ),
 ( #11779, #137365, #34327 ),
 ( #55381, #57621, #9541 ),
 ( #89987, #56124, #147884 ),
 ( #77961, #79467, #147142 ),
 ( #135126, #103517, #112549 ),
 ( #135869, #124577, #20802 ),
 ( #115536, #32073, #91478 ) ),
 .UNSPECIFIED., .F., .F., .F. ) 
 B_SPLINE_SURFACE_WITH_KNOTS ( ( 4, 2, 2, 4 ),
 ( 3, 3 ),
 ( 0.000000000000000000, 0.001097898850410689063, 0.001646848275616033704, 0.002195797700821378127 ),
 ( 0.000000000000000000, 1.000000000000000000 ),
 .UNSPECIFIED. ) 
 GEOMETRIC_REPRESENTATION_ITEM ( )  RATIONAL_B_SPLINE_SURFACE ( (
 ( 1.000000000000000000, 0.4811930993828002490, 1.000000000000000000),
 ( 1.000000000000000000, 0.4582766864529339013, 1.000000000000000000),
 ( 1.000000000000000000, 0.4349248759235785355, 1.000000000000000000),
 ( 1.000000000000000000, 0.4003248502878296589, 1.000000000000000000),
 ( 1.000000000000000000, 0.3888648469647680850, 1.000000000000000000),
 ( 1.000000000000000000, 0.3664614717615096717, 1.000000000000000000),
 ( 1.000000000000000000, 0.3554565039682527350, 1.000000000000000000),
 ( 1.000000000000000000, 0.3453138026412554962, 1.000000000000000000) ) ) 
 REPRESENTATION_ITEM ( '' )  SURFACE ( )  );
#1614 = CARTESIAN_POINT ( 'NONE',  ( 1.308819311031543364, -4.985731677864359668, 95.02701837308720201 ) ) ;
#1615 = CARTESIAN_POINT ( 'NONE',  ( -4.534430389592631450, 5.898789280857553052, 62.59166666666209267 ) ) ;
#1616 = CARTESIAN_POINT ( 'NONE',  ( -6.720395563794486549, -16.50631414371651928, 163.8248472922629730 ) ) ;
#1617 = CARTESIAN_POINT ( 'NONE',  ( 6.420157428317609494, 0.9958740688552913944, 11.34758732351817834 ) ) ;
#1618 = CARTESIAN_POINT ( 'NONE',  ( 14.42402533019161659, -12.64756771108196887, 24.30414591164567639 ) ) ;
#1619 = CARTESIAN_POINT ( 'NONE',  ( 8.105291155535665482, -4.670508139685551008, 171.3416666666545325 ) ) ;
#1620 = CARTESIAN_POINT ( 'NONE',  ( 5.877809553147232968, 3.146391853660042148, 46.10244788060224153 ) ) ;
#1621 = CARTESIAN_POINT ( 'NONE',  ( -1.293045568283587521, 5.181361834942064704, 110.0250659523626666 ) ) ;
#1622 = CARTESIAN_POINT ( 'NONE',  ( 5.403680531391665376, 16.47387085048441691, 191.9203304516169908 ) ) ;
#1623 = CARTESIAN_POINT ( 'NONE',  ( -7.537072953191780833, -0.9586895788761955473, 61.22784080064674583 ) ) ;
#1624 = CARTESIAN_POINT ( 'NONE',  ( -7.121269232284636708, -1.914765401028815095, 58.84166666666293821 ) ) ;
#1625 = B_SPLINE_SURFACE_WITH_KNOTS ( 'NONE', 1, 3, ( 
 ( #86398, #111163, #40497, #30691, #100627, #99147, #108961, #99886, #144281, #145016, #110430, #6681, #88598, #132280, #134481, #109697, #120978, #63818, #31427, #41227, #120253, #77322, #145769, #143555, #111902, #87122, #123189, #17225, #76581, #5947, #43437, #133015, #74401, #41955, #20160, #75122, #29958, #17953, #75850, #121714, #54723, #18685, #7418, #64555, #87858, #146498, #63086, #89339, #53246, #133743, #122451, #19424, #65299, #91580, #138202, #56223, #114897, #68279, #112646, #102870, #11878, #78058, #35162, #10381, #90084, #115628, #126925, #102116, #137462, #81055, #147986, #57718, #23880, #44935, #9638, #93065, #12614, #135967, #103613, #66784, #90826, #45682, #46428, #33675, #44182, #125438, #79566, #101371, #56975, #34427, #1324, #136717, #47166, #22395, #80306, #114143, #69764, #92322, #32172, #55479, #58458, #104354, #67525, #126189, #587, #69031, #123926, #147242, #11132, #23149, #20900, #32921, #124676, #78814, #21647, #113394, #148731, #81781, #105834, #139675, #3562, #83264, #24607, #127659, #119334, #129144, #106569, #107313, #59199, #61435, #14090, #26091, #26838, #48658, #60691, #93805, #62174, #108058, #49393, #141164, #47905, #105089, #36631, #2075, #72735, #82517, #95283, #16311, #14833, #70495, #118596, #59952, #38114, #71991, #71240, #4307, #128393, #50139, #25350, #117112, #2820, #96024, #94545, #35900, #141915, #15570, #13344, #130638, #140425, #38855, #116357, #84007, #37375, #5043, #117854, #50878, #129893, #84753, #27585, #73482, #138938, #143383, #5779, #19246, #120081, #65124, #17783, #142653, #110981, #122272, #17052, #88420, #109526, #7977, #39595, #98970, #28325, #65854, #29062, #8718, #64378, #53807, #74226, #74954, #40328, #86223, #51611, #99707, #62916, #132836, #108789, #18513, #30515, #85486, #145587, #120810, #97504, #31249, #42519, #63647, #7241, #134304, #6506, #76404, #77143, #52349, #132110, #96770, #123009, #98232, #19982, #131383, #144110, #110252, #111722, #41056, #86951, #29785, #75679, #121538, #53069, #144836, #41779, #87681, #133567, #78636, #68104, #67349, #2462, #116754, #54546 ),
 ( #113219, #128783, #48295, #102694, #80136, #55301, #89910, #136545, #91404, #113967, #90654, #43260, #31993, #10956, #33498, #135045, #10208, #148561, #13734, #135788, #79392, #22221, #70881, #56799, #44758, #20723, #126015, #82906, #25738, #137290, #94191, #34253, #22974, #66606, #21471, #71628, #59596, #105476, #125260, #45506, #89158, #56049, #37019, #100450, #117492, #140068, #77882, #146324, #123749, #112470, #9463, #101939, #44006, #101196, #147064, #32745, #124502, #147808, #51254, #27965, #129533, #118977, #3955, #29427, #61078, #85129, #28706, #17421, #26482, #50523, #107700, #40693, #72379, #74598, #97146, #4685, #75319, #94929, #49782, #15953, #95668, #85864, #130277, #106212, #86595, #3202, #14475, #109157, #51978, #49037, #60332, #140814, #120451, #97868, #143751, #108429, #73866, #119719, #37766, #5420, #131022, #83649, #96408, #141552, #143023, #62551, #16693, #6141, #39969, #131757, #84394, #63285, #132478, #118233, #15214, #106951, #142291, #38503, #27223, #73116, #61818, #39238, #41428, #88800, #30157, #53448, #87327, #133214, #134684, #42155, #66240, #100833, #66990, #64018, #8358, #111368, #100090, #99348, #133944, #44390, #112853, #20362, #146702, #121918, #7618, #54190, #9102, #31630, #145971, #109894, #98612, #77525, #42901, #52716, #30888, #112105, #78269, #145220, #123391, #54928, #135432, #43643, #89546, #76051, #32379, #147448, #90291, #124137, #9842, #21107, #55687, #18886, #88060, #136177, #101576, #33130, #121172, #18151, #6881, #76782, #144484, #64755, #110627, #122651, #19625, #65499, #56, #24089, #58671, #24818, #21855, #115108, #69242, #57931, #11342, #91794, #2283, #70704, #127135, #104561, #79776, #114354, #12092, #115839, #92530, #103825, #67733, #56431, #138413, #800, #10586, #137672, #69976, #36112, #57182, #46637, #35375, #93274, #81264, #12820, #45144, #1534, #105301, #48116, #47376, #116570, #139143, #81988, #91035, #45892, #94013, #127873, #13555, #59417, #139888, #113601, #34635, #79023, #124888, #102328, #148193, #136926, #33884, #125652, #22605, #68489, #80519, #103079, #126399, #23360, #107520 ) ),
 .UNSPECIFIED., .F., .F., .F.,
 ( 2, 2 ),
 ( 4, 1, 1, 1, 1, 1, 1, 1, 1, 1, 1, 1, 1, 1, 1, 1, 1, 1, 1, 1, 1, 1, 1, 1, 1, 1, 1, 1, 1, 1, 1, 1, 1, 1, 1, 1, 1, 1, 1, 1, 1, 1, 1, 1, 1, 1, 1, 1, 1, 1, 1, 1, 1, 1, 1, 1, 1, 1, 1, 1, 1, 1, 1, 1, 1, 1, 1, 1, 1, 1, 1, 1, 1, 1, 1, 1, 1, 1, 1, 1, 1, 1, 1, 1, 1, 1, 1, 1, 1, 1, 1, 1, 1, 1, 1, 1, 1, 1, 1, 1, 1, 1, 1, 1, 1, 1, 1, 1, 1, 1, 1, 1, 1, 1, 1, 1, 1, 1, 1, 1, 1, 1, 1, 1, 1, 1, 1, 1, 1, 1, 1, 1, 1, 1, 1, 1, 1, 1, 1, 1, 1, 1, 1, 1, 1, 1, 1, 1, 1, 1, 1, 1, 1, 1, 1, 1, 1, 1, 1, 1, 1, 1, 1, 1, 1, 1, 1, 1, 1, 1, 1, 1, 1, 1, 1, 1, 1, 1, 1, 1, 1, 1, 1, 1, 1, 1, 1, 1, 1, 1, 1, 1, 1, 1, 1, 1, 1, 1, 1, 1, 1, 1, 1, 1, 1, 1, 1, 1, 1, 1, 1, 1, 1, 1, 1, 1, 1, 1, 1, 1, 1, 1, 1, 1, 1, 1, 1, 1, 1, 1, 1, 1, 1, 1, 1, 1, 1, 1, 1, 1, 1, 1, 1, 1, 1, 1, 1, 1, 4 ),
 ( 0.000000000000000000, 1.000000000000000000 ),
 ( 0.000000000000000000, 0.005145587427913584852, 0.01029241226974502571, 0.01543453613371988976, 0.02058181271528982184, 0.02572818897642735123, 0.03087561031655105398, 0.03602382434459958094, 0.04117076330283151592, 0.04631912525494581712, 0.05146782420735653701, 0.05661517699335020387, 0.06176725094623435747, 0.06690907815172215944, 0.07205923465508513870, 0.07720928836567045317, 0.08235458816368339263, 0.08750622509532519910, 0.09265301491366917386, 0.09780291895555080772, 0.1029524027679093040, 0.1081025718748917369, 0.1132537717005822203, 0.1184034985470832774, 0.1235547855756578273, 0.1287068444263645417, 0.1338570788629213637, 0.1390127211180255118, 0.1441568206032002863, 0.1493096238429515166, 0.1544629199429415622, 0.1596109621081100716, 0.1647660820866142795, 0.1699165626350449820, 0.1750692960345218430, 0.1802221794284477041, 0.1853753875919039174, 0.1905297887740127483, 0.1956826283600976990, 0.2008370691147154941, 0.2059927202531673940, 0.2111461745352341546, 0.2163056875268668522, 0.2214523565584847198, 0.2266080412740530681, 0.2317636833343641733, 0.2369160031952013690, 0.2420764340403681325, 0.2472333765631181957, 0.2511042891368269192, 0.2549780927453041968, 0.2588498363998071872, 0.2627219196382771793, 0.2665961021284870003, 0.2704717327730561394, 0.2743427272175739673, 0.2782168290045808901, 0.2820929195547580148, 0.2859670592725617744, 0.2898413780871712531, 0.2937210288119013746, 0.2975904706714604941, 0.3014660004292777362, 0.3053425970893308694, 0.3092216340310709466, 0.3130933760810382660, 0.3169704403284310801, 0.3208467970761139654, 0.3247214733926554464, 0.3286001797708575922, 0.3324807394012433415, 0.3363565268467555436, 0.3402358501015622649, 0.3441162505796562798, 0.3479949921369231425, 0.3518748580757260491, 0.3557591804218659948, 0.3596340464939023485, 0.3635153972891010943, 0.3673971491320081606, 0.3712771649442053179, 0.3751584210916554252, 0.3790429423529657615, 0.3829230825969098251, 0.3868054066290967374, 0.3906906636603630911, 0.3945741699520265433, 0.3984572386459486193, 0.4023463968639000576, 0.4062248427308015608, 0.4101100436662044602, 0.4139956713394624122, 0.4178800618740196038, 0.4217654412213855952, 0.4256543674015240142, 0.4295385672546955802, 0.4334256852681656613, 0.4377990888984786833, 0.4421702995520241930, 0.4465434248929501249, 0.4509176284339070362, 0.4552880913813097119, 0.4596634469246583254, 0.4640318033146882959, 0.4684114625128111276, 0.4727891055159184064, 0.4771631560096870062, 0.4815428896773312761, 0.4859152491421422915, 0.4902934983982477068, 0.4946654237756982209, 0.4990480490392297797, 0.5034300108676793561, 0.5078071909303759623, 0.5121877707186764939, 0.5165695799282412626, 0.5209500377917295477, 0.5253321405956360435, 0.5297148120404235883, 0.5340953000770872761, 0.5384782646410088969, 0.5428598943605542626, 0.5472465534218907690, 0.5516310629370388963, 0.5560168093729251915, 0.5604039978272744582, 0.5647876050849964802, 0.5691753208263229391, 0.5735603466354378677, 0.5779509139250041949, 0.5823403064329620848, 0.5867293598051753767, 0.5911219380484654673, 0.5955083006761526798, 0.5999003574521518667, 0.6042846410467502816, 0.6086841759002205032, 0.6130781501551315626, 0.6174710540475623066, 0.6218695676100899350, 0.6262584086272293682, 0.6306546377011870153, 0.6350441364104972841, 0.6394468615117711030, 0.6438448128680120952, 0.6482424877437570343, 0.6526476679348360843, 0.6570387086243104635, 0.6614387262574897841, 0.6658335302656231969, 0.6702397329037522722, 0.6746404023220186064, 0.6790447232235006236, 0.6839973310843850962, 0.6889487530234414958, 0.6939019251128830668, 0.6988648834557572576, 0.7038101141029918795, 0.7087661016768298516, 0.7137125507613116815, 0.7186784747345006386, 0.7236378969731570576, 0.7285963032138229600, 0.7335549308238781263, 0.7385232212107578631, 0.7434900316577883750, 0.7484661113083558304, 0.7534305354666359644, 0.7584006568112782176, 0.7633686400863721744, 0.7683419567984967058, 0.7733155999558666283, 0.7782917563645482817, 0.7832689038901050615, 0.7882490276156614017, 0.7932335435385500233, 0.7982145287873675388, 0.8032010442830008756, 0.8081872577738832275, 0.8131781311267858303, 0.8181713648519701731, 0.8231134689838845997, 0.8232034993964633118, 0.8280612023795044241, 0.8282410345670623286, 0.8330065354875985095, 0.8332769523953814650, 0.8379517757340154693, 0.8383113322284886371, 0.8430045047909248135, 0.8433641918368207646, 0.8480432442218768241, 0.8483140217561067065, 0.8530877791901041451, 0.8532679609753031080, 0.8581329860760551487, 0.8582233756458618190, 0.8631948517750653860, 0.8681604289230737681, 0.8682506363785803538, 0.8731341190614482217, 0.8733140173147879715, 0.8780888218267243195, 0.8783605596370827051, 0.8830732038447088872, 0.8834365246738939970, 0.8881543976542577434, 0.8885151507561687145, 0.8932097792341797682, 0.8934817108807220354, 0.8982808771671683123, 0.8984621562161356767, 0.9033363834185261787, 0.9034265885659416018, 0.9084360088953720158, 0.9134295003671411006, 0.9135204388617904625, 0.9184258805240003154, 0.9186078127769006230, 0.9234293973092563279, 0.9237028415482301247, 0.9284382817473002536, 0.9288027854889306933, 0.9335396151939450160, 0.9339046169649808382, 0.9386482306034814593, 0.9389224221305564333, 0.9437635635067078699, 0.9439462146495473105, 0.9488779727496285954, 0.9489695338547563530, 0.9540003715328722045, 0.9590335949107363644, 0.9591251964414391207, 0.9640778668188320077, 0.9642616478456000895, 0.9691263720661471570, 0.9694021472771706671, 0.9741792061356734367, 0.9745471522081881055, 0.9793324880979731306, 0.9797014410401229112, 0.9844924509303133453, 0.9847691243838930797, 0.9896563172366222849, 0.9898410935942107969, 0.9948276732913846621, 0.9949202806669700250, 1.000000000000000000 ),
 .UNSPECIFIED. ) ;
#1626 = CARTESIAN_POINT ( 'NONE',  ( -11.94277135473868512, 3.208553161657256236, 164.3333333333535791 ) ) ;
#1627 = CARTESIAN_POINT ( 'NONE',  ( -9.451405352499826051, 0.6773576380090703397, 137.8470017835150259 ) ) ;
#1629 = CARTESIAN_POINT ( 'NONE',  ( -6.565651577199205668, -0.2662963923401162614, 59.62747290443036263 ) ) ;
#1628 = CARTESIAN_POINT ( 'NONE',  ( -9.988509515115968185, -16.15029217810726792, 93.87070688097621485 ) ) ;
#1630 = CARTESIAN_POINT ( 'NONE',  ( -1.575047579632715022, -4.969043762945081433, 48.20538004776395979 ) ) ;
#1632 = CARTESIAN_POINT ( 'NONE',  ( -2.881513083819620125, 6.467090458811997067, 82.27961427697722741 ) ) ;
#1631 = CARTESIAN_POINT ( 'NONE',  ( 0.9247623273974441283, 7.071936742100823459, 47.60153860612857812 ) ) ;
#1633 = B_SPLINE_CURVE_WITH_KNOTS ( 'NONE', 3,
 ( #115623, #46423, #12609, #92317, #142646, #28317, #94540, #118591, #140420, #119328, #117107, #39587, #71986, #106564, #96763, #16305 ),
 .UNSPECIFIED., .F., .F.,
 ( 4, 3, 3, 3, 3, 4 ),
 ( -6.000000000422535232E-08, 0.000000000000000000, 0.0003149046450293921146, 0.0006296273929639308259, 0.0008392333738596796438, 0.0008392933738596915390 ),
 .UNSPECIFIED. ) ;
#1634 = CARTESIAN_POINT ( 'NONE',  ( -5.035532336397643860, -0.3794113908604462848, 87.72151428386800376 ) ) ;
#1635 = CARTESIAN_POINT ( 'NONE',  ( -12.23972332159274679, -1.603128060722994519, 156.0833333333314101 ) ) ;
#1636 = CARTESIAN_POINT ( 'NONE',  ( 5.113064043182273366, 8.873132199936566877, 150.1666666666675667 ) ) ;
#1638 = CARTESIAN_POINT ( 'NONE',  ( 2.392893488008469127, 9.374611783556053624, 143.2844113856439492 ) ) ;
#1637 = CARTESIAN_POINT ( 'NONE',  ( -4.247812696921248410, 7.264979060936960664, 123.1718873425495531 ) ) ;
#1639 = CARTESIAN_POINT ( 'NONE',  ( -12.34969208498801940, -13.68034181563255203, 127.7998864675308255 ) ) ;
#1640 = CARTESIAN_POINT ( 'NONE',  ( -7.319216828875144465, -0.9590352660845845589, 59.90833333333829103 ) ) ;
#1641 = CARTESIAN_POINT ( 'NONE',  ( 1.546006494177547097, -11.80334669840621942, 138.0833333333511348 ) ) ;
#1642 = CARTESIAN_POINT ( 'NONE',  ( -0.5557354918628039098, 8.236754137589734626, 201.7167718228430999 ) ) ;
#1643 = CARTESIAN_POINT ( 'NONE',  ( 3.405513275035737752, 7.524659211610065235, 179.9504155170632487 ) ) ;
#1644 = CARTESIAN_POINT ( 'NONE',  ( -7.901872525694275673, -2.349862956398195646, 167.2157456675434446 ) ) ;
#1645 = CARTESIAN_POINT ( 'NONE',  ( 12.11277891775922022, -3.254241424707078334, 167.3333333332996915 ) ) ;
#1646 = CARTESIAN_POINT ( 'NONE',  ( -16.55655480239074251, 4.887666527651181703, 199.0776355930740920 ) ) ;
#1647 = CARTESIAN_POINT ( 'NONE',  ( 7.745513588243654546, -6.048790595245043811, 197.9143757936491284 ) ) ;
#1648 = CARTESIAN_POINT ( 'NONE',  ( 3.632034184083965389, -6.299742726493543721, 53.65833333332627575 ) ) ;
#1649 = CARTESIAN_POINT ( 'NONE',  ( 1.256852573837230036, -9.594373460356433014, 111.0833333333315380 ) ) ;
#1650 = CARTESIAN_POINT ( 'NONE',  ( 7.758471796967029377, 2.783391867247976492, 167.3912806855815631 ) ) ;
#1651 = CARTESIAN_POINT ( 'NONE',  ( 4.310222091279979573, 18.46898093924681561, 18.16121349864857848 ) ) ;
#1652 = CARTESIAN_POINT ( 'NONE',  ( 1.800544744371722627, -6.696250323978611974, 33.84166666666362744 ) ) ;
#1653 = CARTESIAN_POINT ( 'NONE',  ( 7.631291921417391322, 2.051830190426557010, 86.98179472719432681 ) ) ;
#1654 = CARTESIAN_POINT ( 'NONE',  ( 4.645985717927188396, -8.058963649950486641, 96.83333333332576842 ) ) ;
#1655 = CARTESIAN_POINT ( 'NONE',  ( -4.422991088926273129, 0.4496197124856419203, 43.09745192455260820 ) ) ;
#1656 = CARTESIAN_POINT ( 'NONE',  ( -4.963508505505483726, 6.457118747059611863, 102.5916666666649206 ) ) ;
#1657 = CARTESIAN_POINT ( 'NONE',  ( -0.4779211953520635103, -6.877238030518403100, 35.54581290302897401 ) ) ;
#1658 = B_SPLINE_CURVE_WITH_KNOTS ( 'NONE', 3,
 ( #54010, #8920, #132300, #134506, #52539, #19447, #111187, #110452, #122475, #76604, #87880, #54746, #143575, #64577, #17245, #146522, #30714, #65322, #29979, #74421, #77347, #99911, #7440, #53269, #8178, #63838, #6704, #131577, #98431, #40517 ),
 .UNSPECIFIED., .F., .F.,
 ( 4, 2, 2, 2, 2, 2, 2, 2, 2, 2, 2, 2, 2, 2, 4 ),
 ( 0.04039940530150178122, 0.04274300087975187179, 0.04391479866887691708, 0.04508659645800196236, 0.04625839424712700071, 0.04743019203625204600, 0.04977378761450213657, 0.05094558540362718185, 0.05211738319275222714, 0.05328918098187727242, 0.05446097877100231771, 0.05563277656012736300, 0.05680457434925240828, 0.05797637213837745357, 0.05914816992750249885 ),
 .UNSPECIFIED. ) ;
#1660 = CARTESIAN_POINT ( 'NONE',  ( -2.028986059055245317, 7.546288140077463957, 86.35153860613334587 ) ) ;
#1659 = CARTESIAN_POINT ( 'NONE',  ( 0.7759020972233356961, 17.31981310194872492, 194.8948055907515879 ) ) ;
#1661 = CARTESIAN_POINT ( 'NONE',  ( -4.071569284271908451, 7.062342633388474233, 103.0083333333279398 ) ) ;
#1662 = CARTESIAN_POINT ( 'NONE',  ( 1.045495092582937824, -5.240056895259454173, 107.5035663960358931 ) ) ;
#1663 = CARTESIAN_POINT ( 'NONE',  ( -1.198945845391682585, 9.151998646189356990, 164.2583333333291193 ) ) ;
#1664 = CARTESIAN_POINT ( 'NONE',  ( 1.221794472821440936, -9.326549295603454581, 174.9083333333333314 ) ) ;
#1665 = CARTESIAN_POINT ( 'NONE',  ( 0.6105522928212282485, -6.440652811531125010, 2.033715712269918097 ) ) ;
#1666 = CARTESIAN_POINT ( 'NONE',  ( 0.9704595793886882094, 7.421038040934080371, 65.74166666666431524 ) ) ;
#1667 = CARTESIAN_POINT ( 'NONE',  ( -9.428370507415252177, 1.233218786076975659, 182.6015386061424977 ) ) ;
#1668 = CARTESIAN_POINT ( 'NONE',  ( -8.367940321623779099, -6.431981461412973111, 61.41666666667359920 ) ) ;
#1669 = CARTESIAN_POINT ( 'NONE',  ( -7.342691248070653209, 4.230973040459829804, 121.3416666666603589 ) ) ;
#1670 = CARTESIAN_POINT ( 'NONE',  ( -1.774949229450430987, -3.800148741816861797, 34.89294154481635957 ) ) ;
#1671 = CARTESIAN_POINT ( 'NONE',  ( -4.526333830329041241, -16.60525801908680066, 204.1259785498769759 ) ) ;
#1672 = CARTESIAN_POINT ( 'NONE',  ( -9.413824620076978178, -1.233218786173434722, 179.2583333333342921 ) ) ;
#1673 = CARTESIAN_POINT ( 'NONE',  ( 14.49376747808578614, 1.898181751008102047, 73.08333333333818871 ) ) ;
#1674 = CARTESIAN_POINT ( 'NONE',  ( -17.60895347751940676, -8.366147626170731044, 48.48929243840377978 ) ) ;
#1675 = CARTESIAN_POINT ( 'NONE',  ( -17.49167189913919174, 8.602038360789157068, 59.88947623252548880 ) ) ;
#1676 = CARTESIAN_POINT ( 'NONE',  ( 0.2562256842277363389, -4.357672582802050165, 35.14597398068092815 ) ) ;
#1677 = CARTESIAN_POINT ( 'NONE',  ( -0.4480423571961426044, -3.250121237668711416, 18.64966693683291155 ) ) ;
#1678 = CARTESIAN_POINT ( 'NONE',  ( 7.518542710733376211, -2.191676998015394506, 88.54178599224080415 ) ) ;
#1679 = CARTESIAN_POINT ( 'NONE',  ( -7.801299484521647898, -2.097518453714630748, 99.49166666664513059 ) ) ;
#1680 = CARTESIAN_POINT ( 'NONE',  ( -5.961823832777349175, -10.34574300335069097, 133.1666666666767469 ) ) ;
#1681 = CARTESIAN_POINT ( 'NONE',  ( 2.155357403362960778, 18.84598686704768156, 95.70618091715122944 ) ) ;
#1682 = CARTESIAN_POINT ( 'NONE',  ( 6.479421509908728005, 2.874791572355285485, 61.48636654763721765 ) ) ;
#1683 = CARTESIAN_POINT ( 'NONE',  ( 2.156079258868194515, -19.52409664907056452, 35.19609356666730804 ) ) ;
#1684 = CARTESIAN_POINT ( 'NONE',  ( -2.440727383589229138, 6.699855449738297608, 82.00359891543396884 ) ) ;
#1685 = CARTESIAN_POINT ( 'NONE',  ( 8.507522688334052674, 6.539250990319299461, 64.41666666666331764 ) ) ;
#1686 = CARTESIAN_POINT ( 'NONE',  ( -1.765744027928329851, -4.198063749804927802, 49.81443885637066415 ) ) ;
#1687 = CARTESIAN_POINT ( 'NONE',  ( 7.748682549758949101, 4.467150874513482250, 148.0083333333326721 ) ) ;
#1688 = CARTESIAN_POINT ( 'NONE',  ( -6.666492296081304225, -5.124412799691625331, 117.5916666666666544 ) ) ;
#1690 = CARTESIAN_POINT ( 'NONE',  ( 12.41427397106035357, 1.625976687203101179, 173.0833333333640667 ) ) ;
#1689 = CARTESIAN_POINT ( 'NONE',  ( 9.985110768321479924, -1.306095915041527222, 33.91666666666191077 ) ) ;
#1691 = CARTESIAN_POINT ( 'NONE',  ( -2.171906445086167370, -8.085374072083197916, 115.5083333333346332 ) ) ;
#1692 = CARTESIAN_POINT ( 'NONE',  ( -4.441324628585188172, -3.166352775041391787, 115.3153446201400527 ) ) ;
#1693 = CARTESIAN_POINT ( 'NONE',  ( 4.363240600535564617, 5.679130235299179930, 49.26820527279445372 ) ) ;
#1694 = CARTESIAN_POINT ( 'NONE',  ( 3.479273942658695606, 4.224698942512904232, 118.6197924724364157 ) ) ;
#1695 = CARTESIAN_POINT ( 'NONE',  ( 9.172542724607081865, -1.199731007324358112, 93.91666666667624952 ) ) ;
#1696 = ADVANCED_FACE ( 'NONE', ( #67950 ), #124970, .T. ) ;
#1697 = CARTESIAN_POINT ( 'NONE',  ( 10.04362491727249385, 2.700126671162991876, 45.66666666666503005 ) ) ;
#1698 = CARTESIAN_POINT ( 'NONE',  ( -1.270682084082361385, -5.972249656199382528, 36.29142213129411232 ) ) ;
#1699 = CARTESIAN_POINT ( 'NONE',  ( 1.863908811113936581, -14.23194150426698457, 51.08333333332537762 ) ) ;
#1700 = CARTESIAN_POINT ( 'NONE',  ( -9.763763987425676305, -7.504676751212228325, 161.4166666666785659 ) ) ;
#1701 = CARTESIAN_POINT ( 'NONE',  ( 3.916245693434548425, -7.293998403207894832, 194.5746925732198918 ) ) ;
#1702 = CARTESIAN_POINT ( 'NONE',  ( 3.140020766699498367, 11.68776000990860275, 142.3333333333324333 ) ) ;
#1703 = CARTESIAN_POINT ( 'NONE',  ( 17.70411289065337002, 1.637062907848618520, 168.1442366024425894 ) ) ;
#1704 = CIRCLE ( 'NONE', #54448, 1.000000000000003997 ) ;
#1705 = AXIS2_PLACEMENT_3D ( 'NONE', #129738, #71085, #37220 ) ;
#1706 = FACE_OUTER_BOUND ( 'NONE', #21310, .T. ) ;
#1707 = CARTESIAN_POINT ( 'NONE',  ( 6.049730853259700503, 10.49826298452508411, 150.1666666666631613 ) ) ;
#1708 = CARTESIAN_POINT ( 'NONE',  ( 1.591703747324626272, -12.15244799688451849, 158.0833333333086728 ) ) ;
#1709 = FACE_OUTER_BOUND ( 'NONE', #51288, .T. ) ;
#1710 = CARTESIAN_POINT ( 'NONE',  ( -2.120362585188118043, 7.886303266078763308, 101.9817947272003522 ) ) ;
#1711 = CARTESIAN_POINT ( 'NONE',  ( -9.792595997022800702, -2.952321028631737398, 113.9018084611430339 ) ) ;
#1712 = CARTESIAN_POINT ( 'NONE',  ( 3.632034185149813243, -6.299742725716209968, 53.00833333332880670 ) ) ;
#1713 = CARTESIAN_POINT ( 'NONE',  ( -4.319891331592066841, 5.619624547573768503, 45.10153860613520038 ) ) ;
#1714 = CARTESIAN_POINT ( 'NONE',  ( 5.346474692546907548, 9.278103133493113219, 63.16666666666583296 ) ) ;
#1715 = CARTESIAN_POINT ( 'NONE',  ( 1.760712075726654335, 6.555306004451636248, 26.15833333333257116 ) ) ;
#1716 = CARTESIAN_POINT ( 'NONE',  ( 1.956177259254512357, -2.924631739645134676, 20.00168960576643684 ) ) ;
#1717 = CARTESIAN_POINT ( 'NONE',  ( -2.303115637879548316, 8.566333518403050462, 146.3515386061383765 ) ) ;
#1718 = CARTESIAN_POINT ( 'NONE',  ( -7.291122605021738146, -4.203429815328269648, 116.1484613938552997 ) ) ;
#1719 = CARTESIAN_POINT ( 'NONE',  ( 4.159476304354164711, -7.214862614872870950, 113.0083333333255808 ) ) ;
#1720 = CARTESIAN_POINT ( 'NONE',  ( 1.018953056050457384, 6.176128186563220268, 164.5779632082677040 ) ) ;
#1722 = CARTESIAN_POINT ( 'NONE',  ( -9.064723321504455811, -1.187521532071696750, 159.9083333333333030 ) ) ;
#1721 = CARTESIAN_POINT ( 'NONE',  ( -4.071569285360970625, 7.062342633091066801, 101.1484613938688142 ) ) ;
#1723 = CARTESIAN_POINT ( 'NONE',  ( 10.21556249999998656, -2.149230229550602722E-11, 138.6039696296874695 ) ) ;
#1724 = CARTESIAN_POINT ( 'NONE',  ( -7.718156600203988305, -5.932620435101437550, 121.4166666666853160 ) ) ;
#1725 = CARTESIAN_POINT ( 'NONE',  ( 4.271799168127243362, -5.150533759360039987, 185.2117638478181050 ) ) ;
#1726 = CARTESIAN_POINT ( 'NONE',  ( 8.707273613204201013, 0.5449313652424243593, 127.3756456322453232 ) ) ;
#1727 = CARTESIAN_POINT ( 'NONE',  ( -5.392586621417493120, 7.015448213180793147, 143.2416666666594836 ) ) ;
#1728 = CARTESIAN_POINT ( 'NONE',  ( 9.253819858159181067, -1.210370158643278460, 170.0916666666780372 ) ) ;
#1729 = CARTESIAN_POINT ( 'NONE',  ( 4.761435963094549528, 8.263052274425534804, 110.1666666666521621 ) ) ;
#1730 = CARTESIAN_POINT ( 'NONE',  ( 2.217594708274431170, 8.255381635279391617, 126.1583333333333172 ) ) ;
#1731 = CARTESIAN_POINT ( 'NONE',  ( -5.178047563548170196, 6.736283480261556988, 122.5916666666689281 ) ) ;
#1732 = CARTESIAN_POINT ( 'NONE',  ( -5.549833364381688838, -4.266256567190657378, 38.24166666666627634 ) ) ;
#1733 = CARTESIAN_POINT ( 'NONE',  ( 0.08924216967900761022, -4.331639832347411456, 37.52701072831232665 ) ) ;
#1734 = CARTESIAN_POINT ( 'NONE',  ( 4.985198989887725141, -7.786331131691715868, 110.5521445381943408 ) ) ;
#1735 = CARTESIAN_POINT ( 'NONE',  ( -3.482217937675268438, 2.701755939599579381, 39.99061419243121662 ) ) ;
#1736 = CARTESIAN_POINT ( 'NONE',  ( 5.970011415452592729, -3.439809860218146387, 31.99166666666818060 ) ) ;
#1737 = CARTESIAN_POINT ( 'NONE',  ( 7.067583770749492622, 4.074590087889582435, 24.83333333333551352 ) ) ;
#1738 = CARTESIAN_POINT ( 'NONE',  ( 11.50198495216963757, -15.77117430760598538, 57.53127915410651383 ) ) ;
#1739 = CARTESIAN_POINT ( 'NONE',  ( 1.591703747417490433, -12.15244799704462153, 151.0833333333408461 ) ) ;
#1740 = CARTESIAN_POINT ( 'NONE',  ( 6.178813126311157866, 0.1730880601753308767, 85.63382142792677598 ) ) ;
#1741 = CARTESIAN_POINT ( 'NONE',  ( -4.529764031223274756, -2.620842005155661347, 46.35203496951124436 ) ) ;
#1742 = CARTESIAN_POINT ( 'NONE',  ( -8.983446187862741183, -1.176882380858743415, 76.08333333333844450 ) ) ;
#1743 = CARTESIAN_POINT ( 'NONE',  ( -1.991712906139400996, 1.670958436526754021, 6.459633713895688523 ) ) ;
#1744 = CARTESIAN_POINT ( 'NONE',  ( -2.738724151774406312, 10.18724744195394827, 160.6666666666571075 ) ) ;
#1745 = CARTESIAN_POINT ( 'NONE',  ( 9.020415669497731770, -2.423191891487270322, 170.5083333332997029 ) ) ;
#1746 = CARTESIAN_POINT ( 'NONE',  ( 8.136903699898805797, 6.254429022065679078, 151.4166666666856713 ) ) ;
#1747 = CARTESIAN_POINT ( 'NONE',  ( 11.43274866533254475, -3.071488372039510750, 127.3333333333306001 ) ) ;
#1749 = ORIENTED_EDGE ( 'NONE', *, *, #107238, .T. ) ;
#1748 = CARTESIAN_POINT ( 'NONE',  ( -7.903162135651644604, -4.196341286963391148, 116.2603950509686825 ) ) ;
#1750 = CARTESIAN_POINT ( 'NONE',  ( -11.55606661180427963, 1.511733554464642637, 116.9166666666720715 ) ) ;
#1752 = CARTESIAN_POINT ( 'NONE',  ( -16.60261155648384701, -6.596549606744756211, 159.0242740173515017 ) ) ;
#1751 = CARTESIAN_POINT ( 'NONE',  ( -11.55606661180427963, 1.511733554464642637, 116.9166666666720715 ) ) ;
#1753 = CARTESIAN_POINT ( 'NONE',  ( -4.085043412270018770, -4.959133609572846879, 93.44693941835951989 ) ) ;
#1755 = CARTESIAN_POINT ( 'NONE',  ( -5.930942889611657165, -9.118036450245055491, 80.46687931615072387 ) ) ;
#1754 = CARTESIAN_POINT ( 'NONE',  ( 2.126218180958648230, 7.915366509192741873, 106.1583333333478407 ) ) ;
#1756 = CARTESIAN_POINT ( 'NONE',  ( 4.599248079324897986, -9.179816747268136012, 186.5313376766944202 ) ) ;
#1757 = CARTESIAN_POINT ( 'NONE',  ( -8.170377854003497475, 2.194750575650281643, 120.5083333333396638 ) ) ;
#1758 = CARTESIAN_POINT ( 'NONE',  ( -2.446036023826708483, -9.105419450603999820, 176.1583333333311714 ) ) ;
#1759 = CARTESIAN_POINT ( 'NONE',  ( 2.166050848390409733, -8.056310829287454567, 111.9817947272128720 ) ) ;
#1760 = CARTESIAN_POINT ( 'NONE',  ( -7.005162717593343302, 5.382301125830072586, 142.4083333333405221 ) ) ;
#1761 = CARTESIAN_POINT ( 'NONE',  ( 4.148701542539633635, 5.399965502317352062, 26.75833333333224218 ) ) ;
#1762 = AXIS2_PLACEMENT_3D ( 'NONE', #27903, #42094, #16631 ) ;
#1763 = CARTESIAN_POINT ( 'NONE',  ( -2.269657256557755076, 5.051571623186382531, 122.8390610434578747 ) ) ;
#1764 = CARTESIAN_POINT ( 'NONE',  ( 5.918442772419370002, 3.412266635207833243, 28.00833333333551423 ) ) ;
#1765 = CARTESIAN_POINT ( 'NONE',  ( -3.835391450438030425, -6.656351331830919982, 76.34166666666919809 ) ) ;
#1766 = CARTESIAN_POINT ( 'NONE',  ( 0.9247623275044062341, 7.071936742181447855, 45.09166666667357504 ) ) ;
#1767 = CARTESIAN_POINT ( 'NONE',  ( 5.953911548318172819, 7.936390034499864576, 30.89794796078480132 ) ) ;
#1768 = CARTESIAN_POINT ( 'NONE',  ( 7.680114783201014816, 1.567629011601341826, 89.68408005443698983 ) ) ;
#1769 = CARTESIAN_POINT ( 'NONE',  ( -7.576712358084499499, 4.365854372994870225, 65.16666666667026675 ) ) ;
#1770 = CARTESIAN_POINT ( 'NONE',  ( -8.444336851411994971, 4.300500068797699527, 181.1749970554232050 ) ) ;
#1771 = EDGE_CURVE ( 'NONE', #23175, #62293, #119916, .T. ) ;
#1772 = CARTESIAN_POINT ( 'NONE',  ( 3.684323792707175027, 13.71312986734357331, 49.33333333333595050 ) ) ;
#1773 = CARTESIAN_POINT ( 'NONE',  ( 5.070778035200975253, -6.596701112778493581, 112.5916666666753656 ) ) ;
#1774 = CARTESIAN_POINT ( 'NONE',  ( -5.178047563548170196, 6.736283480261557877, 120.7317947271921810 ) ) ;
#1775 = B_SPLINE_CURVE_WITH_KNOTS ( 'NONE', 3,
 ( #10676, #46730, #33224, #114446, #138504, #21199 ),
 .UNSPECIFIED., .F., .F.,
 ( 4, 2, 4 ),
 ( 0.0003756320608667064616, 0.0008663350440627293550, 0.001357038027258753278 ),
 .UNSPECIFIED. ) ;
#1776 = CARTESIAN_POINT ( 'NONE',  ( 7.857414664134136473, -1.027581145874095103, 90.09166666664935974 ) ) ;
#1777 = CARTESIAN_POINT ( 'NONE',  ( 5.741136793616905543, -17.21415671706483863, 142.9134376846017744 ) ) ;
#1778 = CARTESIAN_POINT ( 'NONE',  ( -1.593402904256714159, -8.103997198856799145, 170.6724389564439548 ) ) ;
#1779 = CARTESIAN_POINT ( 'NONE',  ( -7.558311515478299825, 9.833555170566601333, 159.4166666666504852 ) ) ;
#1780 = B_SPLINE_CURVE_WITH_KNOTS ( 'NONE', 3,
 ( #90380, #136268, #33222, #79864, #103166, #125742, #126485, #68577, #11428, #57268 ),
 .UNSPECIFIED., .F., .F.,
 ( 4, 2, 2, 2, 4 ),
 ( -6.000000002245928499E-08, 0.0006760240086842588285, 0.001352108017368540069, 0.002028192026052819900, 0.002704276034737099731 ),
 .UNSPECIFIED. ) ;
#1781 = CARTESIAN_POINT ( 'NONE',  ( 6.885131303876219633, -3.967251980402482392, 89.48179472718693717 ) ) ;
#1782 = CARTESIAN_POINT ( 'NONE',  ( -8.634344889275018531, -1.131185127704162463, 56.08333333332483051 ) ) ;
#1783 = CARTESIAN_POINT ( 'NONE',  ( 9.166299951737773455, 4.522166182940544843, 189.4410400051582712 ) ) ;
#1784 = CARTESIAN_POINT ( 'NONE',  ( -1.069046165022039308, -16.33745871104676795, 171.7083333333508790 ) ) ;
#1785 = CARTESIAN_POINT ( 'NONE',  ( -8.023691840895910588, -3.365233207969921203, 138.4109018745298556 ) ) ;
#1786 = CARTESIAN_POINT ( 'NONE',  ( -8.091216146263452202, 2.173476458053448024, 37.33333333333333570 ) ) ;
#1787 = CARTESIAN_POINT ( 'NONE',  ( -6.880662400955156244, -5.289003261221773222, 54.41666666667286734 ) ) ;
#1788 = CARTESIAN_POINT ( 'NONE',  ( -1.872035503233191456, -9.198780261805973524, 153.7750286604249368 ) ) ;
#1789 = CARTESIAN_POINT ( 'NONE',  ( -4.534430389660226268, 5.898789280794583867, 63.24166666667748160 ) ) ;
#1790 = ORIENTED_EDGE ( 'NONE', *, *, #145015, .F. ) ;
#1791 = CARTESIAN_POINT ( 'NONE',  ( -16.53642358729099371, -6.771726508830140823, 161.2702670719614559 ) ) ;
#1792 = CARTESIAN_POINT ( 'NONE',  ( 0.9019137008260158517, -6.882840205475338813, 36.76820527279242867 ) ) ;
#1793 = CARTESIAN_POINT ( 'NONE',  ( 2.865891188044833449, 10.66771463141075138, 89.33333333332502946 ) ) ;
#1794 = CARTESIAN_POINT ( 'NONE',  ( 7.800251192726793015, -4.494694099611395544, 151.3416666666666686 ) ) ;
#1795 = CARTESIAN_POINT ( 'NONE',  ( 11.40368542209655622, 3.065632776461407971, 132.6666666666631613 ) ) ;
#1796 = ADVANCED_FACE ( 'NONE', ( #70197 ), #98155, .T. ) ;
#1797 = CARTESIAN_POINT ( 'NONE',  ( -4.599011405378218953, 7.977462521545557905, 165.5182052727848827 ) ) ;
#1798 = CARTESIAN_POINT ( 'NONE',  ( -6.753193274202860863, -7.693994879191167868, 192.7393969972097523 ) ) ;
#1799 = CARTESIAN_POINT ( 'NONE',  ( -8.141314610415028241, -2.188894980957370340, 119.4916666666728418 ) ) ;
#1800 = CARTESIAN_POINT ( 'NONE',  ( 1.183326923585054535, 9.298748002883202801, 204.6042963291753836 ) ) ;
#1801 = CARTESIAN_POINT ( 'NONE',  ( -7.390041217944667729, 7.053345082178342551, 146.7176221573422197 ) ) ;
#1802 = CARTESIAN_POINT ( 'NONE',  ( -7.952771173774138447, 4.582601120564614661, 161.3416666666666686 ) ) ;
#1803 = CARTESIAN_POINT ( 'NONE',  ( 2.196320589839529713, 8.176219927997717463, 49.33333333333487758 ) ) ;
#1804 = CARTESIAN_POINT ( 'NONE',  ( 12.01013712188607307, 3.217152526649214916, 165.6666666666630476 ) ) ;
#1805 = CARTESIAN_POINT ( 'NONE',  ( -2.354659497564906001, -8.765404324428484273, 156.1583333333201153 ) ) ;
#1806 = CARTESIAN_POINT ( 'NONE',  ( -1.121989870945288015, -19.13080849757229274, 80.11648771525965174 ) ) ;
#1807 = CARTESIAN_POINT ( 'NONE',  ( -7.470397147357778600, 17.60914441657387286, 84.68511112889541437 ) ) ;
#1808 = CARTESIAN_POINT ( 'NONE',  ( -5.162629065803968409, -2.671679495442015995, 138.1214313357011747 ) ) ;
#1809 = CARTESIAN_POINT ( 'NONE',  ( 18.19554481093362597, -1.534917346964254081, 135.9045560358500495 ) ) ;
#1810 = CARTESIAN_POINT ( 'NONE',  ( -7.477709194797681924, 16.98409373096834685, 120.3348460706910146 ) ) ;
#1811 = CARTESIAN_POINT ( 'NONE',  ( 10.33421206693367012, -1.351793168215482455, 53.91666666666156260 ) ) ;
#1813 = CARTESIAN_POINT ( 'NONE',  ( 8.541071373869733918, 1.118975652286887668, 129.2583333333319899 ) ) ;
#1812 = CARTESIAN_POINT ( 'NONE',  ( -7.713091860104082542, 2.271185989008923212, 100.6985530640902056 ) ) ;
#1814 = CARTESIAN_POINT ( 'NONE',  ( 5.395261050021379567, -7.848449946291755630, 177.0230756882000094 ) ) ;
#1815 = CARTESIAN_POINT ( 'NONE',  ( -4.677213166623463536, 1.255387259356600005, 72.82977264557926844 ) ) ;
#1816 = CARTESIAN_POINT ( 'NONE',  ( 7.085239395809039387, 5.446221386577921209, 147.5916666666803394 ) ) ;
#1817 = CARTESIAN_POINT ( 'NONE',  ( 8.416068432988069503, 6.468968079917148728, 164.4166666666733363 ) ) ;
#1818 = CARTESIAN_POINT ( 'NONE',  ( -0.6243069116181134692, -6.861508046572716957, 52.68075447170920711 ) ) ;
#1819 = CARTESIAN_POINT ( 'NONE',  ( -4.288438879760317235, 2.928281897298547154, 100.3374800743253985 ) ) ;
#1820 = CARTESIAN_POINT ( 'NONE',  ( -4.726122986120686598, -1.140609003583389791, 74.96447882479711211 ) ) ;
#1821 = CARTESIAN_POINT ( 'NONE',  ( 8.904718559825530733, -1.164672906402366426, 152.6015386061239099 ) ) ;
#1822 = CARTESIAN_POINT ( 'NONE',  ( 1.596675270392094115, -18.23116526280876926, -0.9944504105355357337 ) ) ;
#1823 = CARTESIAN_POINT ( 'NONE',  ( 5.921432228742878223, 1.165226383810411326, 29.64107851240555291 ) ) ;
#1824 = CARTESIAN_POINT ( 'NONE',  ( -4.524097020955268000, -1.168618415023625845, 63.31689071844265015 ) ) ;
#1825 = CARTESIAN_POINT ( 'NONE',  ( 10.07268816048550875, -2.705982266877982489, 47.33333333332841164 ) ) ;
#1826 = ADVANCED_FACE ( 'NONE', ( #3250 ), #63740, .F. ) ;
#1827 = CARTESIAN_POINT ( 'NONE',  ( -6.446833251300454037, 4.953223009870511007, 102.4083333333354631 ) ) ;
#1828 = CARTESIAN_POINT ( 'NONE',  ( 1.546006494177547097, -11.80334669840621942, 138.0833333333511348 ) ) ;
#1829 = CARTESIAN_POINT ( 'NONE',  ( -7.490347601109601960, 2.011997524115562097, 81.15833333332663813 ) ) ;
#1830 = CARTESIAN_POINT ( 'NONE',  ( -4.992712167477727725, -6.099517612372295616, 78.76152263755220417 ) ) ;
#1831 = CARTESIAN_POINT ( 'NONE',  ( 9.028275637527181985, 3.898953985265757982, 181.3650281069940604 ) ) ;
#1832 = CARTESIAN_POINT ( 'NONE',  ( 1.596675270392094115, -18.23116526280876926, -0.9944504105355357337 ) ) ;
#1833 = CARTESIAN_POINT ( 'NONE',  ( 2.985097132870221603, -17.26565765997188251, 185.5554190923408839 ) ) ;
#1834 = CARTESIAN_POINT ( 'NONE',  ( -4.422991088926273129, 0.4496197124856419203, 43.09745192455260820 ) ) ;
#1836 = CARTESIAN_POINT ( 'NONE',  ( -2.303115637954868511, 8.566333518802343505, 143.8416666666518040 ) ) ;
#1835 = CARTESIAN_POINT ( 'NONE',  ( -1.227930732392044533, 3.215884457002108121, 21.51521433669580574 ) ) ;
#1837 = CARTESIAN_POINT ( 'NONE',  ( 11.74370054837002364, 3.157009302743427170, 152.6666666666612286 ) ) ;
#1838 = CARTESIAN_POINT ( 'NONE',  ( -2.900543316664621507, -7.353076559920967981, 78.95562283581148222 ) ) ;
#1839 = CARTESIAN_POINT ( 'NONE',  ( 7.451041986631573799, -9.693972804020013712, 156.4166666666748426 ) ) ;
#1840 = CARTESIAN_POINT ( 'NONE',  ( -6.427571359756536040, 3.703530920309998642, 61.99166666667026959 ) ) ;
#1842 = CARTESIAN_POINT ( 'NONE',  ( 9.621284214141196500, -2.584670826479765982, 134.3333333333068254 ) ) ;
#1841 = CARTESIAN_POINT ( 'NONE',  ( -6.459515435560892804, 0.06671538974575529080, 1.948543042473871889 ) ) ;
#1843 = CARTESIAN_POINT ( 'NONE',  ( 7.144745083442439970, -5.489570655399488963, 152.4083333333125552 ) ) ;
#1844 = CARTESIAN_POINT ( 'NONE',  ( -5.757744477869012556, -7.493700999935660967, 177.4083333333347525 ) ) ;
#1845 = CARTESIAN_POINT ( 'NONE',  ( -9.190423232410717347, 2.468880154584419451, 183.0182052728195572 ) ) ;
#1846 = CARTESIAN_POINT ( 'NONE',  ( 9.186045822389669269, 1.358990468574854171, 170.5698249435378671 ) ) ;
#1848 = CARTESIAN_POINT ( 'NONE',  ( 7.144666179477682455, 0.9361866406782224370, 51.76820527280386131 ) ) ;
#1847 = CARTESIAN_POINT ( 'NONE',  ( -4.963508505566866624, 6.457118746996769687, 105.1015386061299495 ) ) ;
#1849 = CARTESIAN_POINT ( 'NONE',  ( 1.018953056050457384, 6.176128186563220268, 164.5779632082677040 ) ) ;
#1850 = CARTESIAN_POINT ( 'NONE',  ( -2.726274621569560352, -4.311492945089188566, 94.02014146013777918 ) ) ;
#1852 = ORIENTED_EDGE ( 'NONE', *, *, #89858, .F. ) ;
#1851 = CARTESIAN_POINT ( 'NONE',  ( -6.749494304195835070, -1.646716981679153813, 198.7791081741144126 ) ) ;
#1853 = CARTESIAN_POINT ( 'NONE',  ( 1.852088601950190316, 6.895321130729501036, 45.50833333333312680 ) ) ;
#1854 = CARTESIAN_POINT ( 'NONE',  ( -8.715622022957107973, -1.141824278887073385, 139.2583333333448081 ) ) ;
#1855 = CARTESIAN_POINT ( 'NONE',  ( 6.263144100155988880, 3.340800396657709115, 61.82590994991517164 ) ) ;
#1856 = CARTESIAN_POINT ( 'NONE',  ( -6.704072177338280980, -7.720315245841240959, 30.48386891637776230 ) ) ;
#1857 = CARTESIAN_POINT ( 'NONE',  ( -2.222773821058353860, 8.510026488706087022, 144.5117638962232718 ) ) ;
#1858 = CARTESIAN_POINT ( 'NONE',  ( -7.456569509737213330, 0.6219538686984447118, 75.94182281016315983 ) ) ;
#1859 = CARTESIAN_POINT ( 'NONE',  ( 8.997754518501928089, 5.187070937426939921, 44.83333333333496995 ) ) ;
#1860 = CARTESIAN_POINT ( 'NONE',  ( -18.48015834302374927, -3.071059733635729483, 8.467815911548052910 ) ) ;
#1861 = CARTESIAN_POINT ( 'NONE',  ( -3.266982266371057264, -4.216670832137108249, 53.02364541943694576 ) ) ;
#1862 = CARTESIAN_POINT ( 'NONE',  ( 13.43718698805895784, 13.77819382888950805, 79.60773397931438922 ) ) ;
#1863 = CARTESIAN_POINT ( 'NONE',  ( -6.070962753854804106, -3.500173655111190385, 38.65833333332793131 ) ) ;
#1864 = CARTESIAN_POINT ( 'NONE',  ( 8.846193109100262575, -6.797139317091408728, 88.58333333331597714 ) ) ;
#1865 = CARTESIAN_POINT ( 'NONE',  ( 7.638079921251780036, -5.868700174828100913, 108.5833333333262232 ) ) ;
#1866 = CARTESIAN_POINT ( 'NONE',  ( 0.4718402828363624235, -7.077383995478790268, 36.24608540086557440 ) ) ;
#1868 = CARTESIAN_POINT ( 'NONE',  ( 6.712319895483826571, -7.737257456962013613, 144.3773436004187829 ) ) ;
#1867 = CARTESIAN_POINT ( 'NONE',  ( 4.762616504886900692, -0.9829498007188623987, 75.51974534911371961 ) ) ;
#1869 = CARTESIAN_POINT ( 'NONE',  ( -9.079269209114448458, 1.187521532071634800, 160.7416666666666458 ) ) ;
#1870 = CARTESIAN_POINT ( 'NONE',  ( 4.997613798084255876, -8.669043575458221795, 129.8333333333397661 ) ) ;
#1871 = CARTESIAN_POINT ( 'NONE',  ( 4.835288534982697506, 1.199131154935391130, 3.087499999999986589 ) ) ;
#1872 = CARTESIAN_POINT ( 'NONE',  ( 7.423909816731326217, -5.704109713437778950, 172.4083333333497876 ) ) ;
#1873 = CARTESIAN_POINT ( 'NONE',  ( 9.474208714326763925, 0.9876643707455782240, 127.0471325663011584 ) ) ;
#1874 = CARTESIAN_POINT ( 'NONE',  ( 9.345016887724138854, 7.182868164338437111, 131.4166666666508263 ) ) ;
#1875 = CARTESIAN_POINT ( 'NONE',  ( 9.551438825244650488, -2.306168490197121557, 189.2917552090945321 ) ) ;
#1877 = CARTESIAN_POINT ( 'NONE',  ( -8.444336851411994971, 4.300500068797699527, 181.1749970554232050 ) ) ;
#1876 = DATE_AND_TIME ( #2628, #60091 ) ;
#1878 = CARTESIAN_POINT ( 'NONE',  ( 7.982703659292388565, 4.602032208073554287, 84.83333333334024928 ) ) ;
#1879 = DIRECTION ( 'NONE',  ( -0.9169013000810289915, 0.2114695222477138425, -0.3384858151681435223 ) ) ;
#1880 = CARTESIAN_POINT ( 'NONE',  ( 1.477460615197209393, 11.29424063801667266, 101.9166666666846055 ) ) ;
#1881 = CARTESIAN_POINT ( 'NONE',  ( 5.231024447245880893, -9.074014509150913455, 56.83333333333866477 ) ) ;
#1882 = CARTESIAN_POINT ( 'NONE',  ( -5.376785103305797620, -9.330692144114873798, 173.1666666666878882 ) ) ;
#1883 = CARTESIAN_POINT ( 'NONE',  ( -1.826363210344494004, -6.782942876553607725, 202.1800502560317057 ) ) ;
#1884 = ADVANCED_FACE ( 'NONE', ( #119423 ), #119261, .T. ) ;
#1885 = CARTESIAN_POINT ( 'NONE',  ( -9.873617354144217373, -2.654438408192086207, 42.66666666667206442 ) ) ;
#1886 = CARTESIAN_POINT ( 'NONE',  ( 1.153248592166117081, 8.817443234942887287, 145.0916666666796289 ) ) ;
#1887 = CARTESIAN_POINT ( 'NONE',  ( -5.543205419153768965, -7.214536267426677973, 154.8984613938348218 ) ) ;
#1888 = CARTESIAN_POINT ( 'NONE',  ( -10.92272597593269090, 2.934423582587097901, 97.33333333333597182 ) ) ;
#1889 = CARTESIAN_POINT ( 'NONE',  ( -8.402168029351736678, -2.258997388825660479, 62.66666666666328922 ) ) ;
#1890 = CARTESIAN_POINT ( 'NONE',  ( 18.99510970598433701, -3.502123683320232939, 75.30729889891230755 ) ) ;
#1891 = CARTESIAN_POINT ( 'NONE',  ( 5.968580464044745959, 4.588065154112888067, 70.10153860613451116 ) ) ;
#1892 = CARTESIAN_POINT ( 'NONE',  ( 0.8791782388845653662, 6.722836380331366435, 27.60159224293158076 ) ) ;
#1893 = CARTESIAN_POINT ( 'NONE',  ( 5.392801558738687717, 17.57645968797540803, 129.4149435143852713 ) ) ;
#1894 = CARTESIAN_POINT ( 'NONE',  ( 5.499856150337490313, -7.155030579783472788, 152.5916666666835511 ) ) ;
#1895 = CARTESIAN_POINT ( 'NONE',  ( 3.395856350263489531, 5.893751424577633458, 24.48179472719866467 ) ) ;
#1896 =( BOUNDED_SURFACE ( )  B_SPLINE_SURFACE ( 3, 2, ( 
 ( #50870, #28316, #98222 ),
 ( #62907, #108780, #5770 ),
 ( #86941, #18503, #51602 ),
 ( #97495, #132101, #7231 ),
 ( #98960, #19972, #139311 ),
 ( #32735, #67339, #122999 ),
 ( #65844, #77132, #101928 ),
 ( #21461, #93443, #89900 ),
 ( #44748, #135034, #135778 ),
 ( #147798, #78626, #125250 ) ),
 .UNSPECIFIED., .F., .F., .F. ) 
 B_SPLINE_SURFACE_WITH_KNOTS ( ( 4, 2, 2, 2, 4 ),
 ( 3, 3 ),
 ( 0.002604822964322140496, 0.003622615262415198115, 0.004640407560508255300, 0.005658199858601312485, 0.006675992156694370537 ),
 ( 0.000000000000000000, 1.000000000000000000 ),
 .UNSPECIFIED. ) 
 GEOMETRIC_REPRESENTATION_ITEM ( )  RATIONAL_B_SPLINE_SURFACE ( (
 ( 1.000000000000000000, 0.7885678720333967329, 1.000000000000000000),
 ( 1.000000000000000000, 0.8041904077321863076, 1.000000000000000000),
 ( 1.000000000000000000, 0.8195516847739033883, 1.000000000000000000),
 ( 1.000000000000000000, 0.8487242373569553466, 1.000000000000000000),
 ( 1.000000000000000000, 0.8625345033498554859, 1.000000000000000000),
 ( 1.000000000000000000, 0.8877566746428877664, 1.000000000000000000),
 ( 1.000000000000000000, 0.8991403284115701000, 1.000000000000000000),
 ( 1.000000000000000000, 0.9178548381361940622, 1.000000000000000000),
 ( 1.000000000000000000, 0.9253896669808349129, 1.000000000000000000),
 ( 1.000000000000000000, 0.9303993268984671605, 1.000000000000000000) ) ) 
 REPRESENTATION_ITEM ( '' )  SURFACE ( )  );
#1897 = CARTESIAN_POINT ( 'NONE',  ( -2.516138431808089937, -9.366272869546804714, 119.3333333333294490 ) ) ;
#1898 = CARTESIAN_POINT ( 'NONE',  ( 5.970011415795264398, -3.439809859002600056, 31.99166666666459946 ) ) ;
#1899 = CARTESIAN_POINT ( 'NONE',  ( -17.16105975362971847, -9.066590210734432276, 28.33754596824746130 ) ) ;
#1901 = CARTESIAN_POINT ( 'NONE',  ( 5.449907554713428581, -7.090035950680047883, 76.41666666665408059 ) ) ;
#1900 = CARTESIAN_POINT ( 'NONE',  ( 1.523157867589259862, 11.64334193648463156, 128.9166666666648950 ) ) ;
#1902 = CARTESIAN_POINT ( 'NONE',  ( -6.001671467527988746, 8.266682617272447686, 38.67841910473779876 ) ) ;
#1903 = CARTESIAN_POINT ( 'NONE',  ( 4.518673166947301034, -1.067203922690172169, 61.01537322406412045 ) ) ;
#1904 = CARTESIAN_POINT ( 'NONE',  ( -8.206242493650609759, -4.730871935428029751, 180.5182052728014810 ) ) ;
#1905 = CARTESIAN_POINT ( 'NONE',  ( 1.760712076908307555, 6.555306003982727781, 25.50833333333258324 ) ) ;
#1906 = CARTESIAN_POINT ( 'NONE',  ( -3.134165171141761519, 11.65869676665171717, 147.6666666666729668 ) ) ;
#1907 = CARTESIAN_POINT ( 'NONE',  ( -2.951253641217700618, 7.799792415812617286, 142.8764566917591026 ) ) ;
#1908 = CARTESIAN_POINT ( 'NONE',  ( -3.544127164005691721, 6.147222745023793067, 43.65833333333332433 ) ) ;
#1909 = CARTESIAN_POINT ( 'NONE',  ( 5.714395208361414902, -7.434195312826677338, 175.1015386061236256 ) ) ;
#1910 = CARTESIAN_POINT ( 'NONE',  ( -3.482217937675268438, 2.701755939599579381, 39.99061419243121662 ) ) ;
#1911 = CARTESIAN_POINT ( 'NONE',  ( 3.604191983324511739, 18.42461003003051445, 105.6684984757139887 ) ) ;
#1912 = CARTESIAN_POINT ( 'NONE',  ( -2.028986059055245317, 7.546288140077463957, 86.35153860613334587 ) ) ;
#1913 = CARTESIAN_POINT ( 'NONE',  ( 2.882434280671194671, 8.509154679249808950, 131.7465205995146107 ) ) ;
#1914 = CARTESIAN_POINT ( 'NONE',  ( -10.14511553018182966, -1.328944541786791111, 36.08333333332950588 ) ) ;
#1915 = CARTESIAN_POINT ( 'NONE',  ( 7.857738966825006166, 6.039889964169103287, 131.4166666666508263 ) ) ;
#1916 = CARTESIAN_POINT ( 'NONE',  ( -4.456698880102340610, -4.988832295683056195, 103.7436080844359907 ) ) ;
#1917 = CARTESIAN_POINT ( 'NONE',  ( 4.737553002750358289, 4.746781832053287076, 30.09575291574418898 ) ) ;
#1918 = CARTESIAN_POINT ( 'NONE',  ( 3.239856329253327782, -5.158600301938511379, 156.7249925903278154 ) ) ;
#1919 = CARTESIAN_POINT ( 'NONE',  ( -3.544127165144872471, 6.147222744333215694, 43.00833333333759612 ) ) ;
#1920 = CARTESIAN_POINT ( 'NONE',  ( 0.000000000000000000, 8.030690560534555544, 28.49999999999999645 ) ) ;
#1922 = ORIENTED_EDGE ( 'NONE', *, *, #146346, .F. ) ;
#1921 = CARTESIAN_POINT ( 'NONE',  ( 7.389835862035776692, 1.475306682063650676, 77.15021316014043862 ) ) ;
#1923 = CARTESIAN_POINT ( 'NONE',  ( -5.376785103305797620, -9.330692144114873798, 173.1666666666878882 ) ) ;
#1925 = CARTESIAN_POINT ( 'NONE',  ( -6.122531396767420198, 3.527716880194083693, 41.99166666666589265 ) ) ;
#1924 = CARTESIAN_POINT ( 'NONE',  ( 8.053722512215756524, 4.642964915354254707, 170.5182052727885207 ) ) ;
#1926 = CARTESIAN_POINT ( 'NONE',  ( -4.588062395027427520, 18.18124259322443592, 107.4356264587526510 ) ) ;
#1927 = CARTESIAN_POINT ( 'NONE',  ( 6.256903636016501125, 1.716326513967678880, 9.070731192229073869 ) ) ;
#1928 = CARTESIAN_POINT ( 'NONE',  ( 8.105291155159829231, -4.670508140511336670, 171.3416666667003483 ) ) ;
#1929 = CARTESIAN_POINT ( 'NONE',  ( -0.9019137008260142974, -6.897386093088752723, 35.74166666667299097 ) ) ;
#1930 = CARTESIAN_POINT ( 'NONE',  ( -6.387327563697994037, -4.909873741055702290, 98.24166666666368997 ) ) ;
#1931 = CARTESIAN_POINT ( 'NONE',  ( -9.413824620076978178, -1.233218786173434500, 177.3984613938688710 ) ) ;
#1932 = CARTESIAN_POINT ( 'NONE',  ( 7.364404129592247550, 5.660760443847545176, 167.5916666666733477 ) ) ;
#1933 = CARTESIAN_POINT ( 'NONE',  ( -3.165442484895955921, 19.09106228726590615, 69.99839469215895349 ) ) ;
#1934 = CARTESIAN_POINT ( 'NONE',  ( 14.71936528903028218, -11.51769264130875037, 110.0344315979876484 ) ) ;
#1935 = CARTESIAN_POINT ( 'NONE',  ( 8.749527461842532716, 1.272530982527341203, 46.39541000280347305 ) ) ;
#1936 = CARTESIAN_POINT ( 'NONE',  ( -7.279852197450179752, -9.474313758541036634, 133.5833333333047790 ) ) ;
#1937 = CARTESIAN_POINT ( 'NONE',  ( 8.206515962655528185, -1.073278400118248044, 110.7416666666619278 ) ) ;
#1938 = CARTESIAN_POINT ( 'NONE',  ( -8.553717127144784271, -1.569050609194386992, 139.2576799773056564 ) ) ;
#1939 = EDGE_CURVE ( 'NONE', #76427, #54428, #114685, .T. ) ;
#1940 = CARTESIAN_POINT ( 'NONE',  ( -4.599011404504079970, 7.977462521768742043, 163.6583333333424832 ) ) ;
#1941 = CARTESIAN_POINT ( 'NONE',  ( 17.02183448469163096, 6.009289384242652687, 148.4158881062663795 ) ) ;
#1942 = CARTESIAN_POINT ( 'NONE',  ( 5.469756685466153456, -4.202336307063790244, 32.40833333333905841 ) ) ;
#1943 = CARTESIAN_POINT ( 'NONE',  ( 2.921855044522223555, -5.794919197630714613, 22.11209587029621915 ) ) ;
#1944 = CARTESIAN_POINT ( 'NONE',  ( 2.400347760736882829, 8.935411887530021247, 166.1583333333439327 ) ) ;
#1945 = CARTESIAN_POINT ( 'NONE',  ( -7.503986496170104381, -5.768029972840262865, 177.5916666666647643 ) ) ;
#1946 = EDGE_CURVE ( 'NONE', #130949, #120204, #105535, .T. ) ;
#1947 = CARTESIAN_POINT ( 'NONE',  ( 5.070778035200975253, -6.596701112778493581, 113.2416666666834004 ) ) ;
#1948 = CARTESIAN_POINT ( 'NONE',  ( -1.084702712375512634, -8.293791287274816071, 115.7416666666601941 ) ) ;
#1949 = CARTESIAN_POINT ( 'NONE',  ( -17.05741838692048873, -7.073705850584579125, 126.1655619507036050 ) ) ;
#1950 = B_SPLINE_CURVE_WITH_KNOTS ( 'NONE', 3,
 ( #104542, #13536, #59397, #105281, #2264, #93994, #33110, #124869 ),
 .UNSPECIFIED., .F., .F.,
 ( 4, 2, 2, 4 ),
 ( -5.999999999374398134E-08, 0.0007621587965562210245, 0.001524377593112435838, 0.003048815186224849635 ),
 .UNSPECIFIED. ) ;
#1951 = CARTESIAN_POINT ( 'NONE',  ( 10.33421206691889083, -1.351793168372326104, 46.91666666666093732 ) ) ;
#1952 = CIRCLE ( 'NONE', #66752, 1.000000000000000444 ) ;
#1953 = CARTESIAN_POINT ( 'NONE',  ( -7.596162567955825118, -4.379243855370611449, 138.0083333333250266 ) ) ;
#1954 = EDGE_LOOP ( 'NONE', ( #20251, #8558, #127060, #71018, #19088 ) ) ;
#1955 = CARTESIAN_POINT ( 'NONE',  ( 6.247745197106445048, 4.802604211899245357, 87.59166666666925494 ) ) ;
#1956 = CARTESIAN_POINT ( 'NONE',  ( -2.860035592181127573, 10.63865138814209566, 80.66666666666149865 ) ) ;
#1957 = CARTESIAN_POINT ( 'NONE',  ( 14.84286877646823122, 1.943879004188774795, 86.08333333334213933 ) ) ;
#1958 = CARTESIAN_POINT ( 'NONE',  ( -2.433726674460367168, 1.133831506783623322, 7.959536140926783965 ) ) ;
#1959 = CARTESIAN_POINT ( 'NONE',  ( 6.885131303876219633, -3.967251980402482392, 89.48179472718693717 ) ) ;
#1960 = CARTESIAN_POINT ( 'NONE',  ( -4.748969447473846195, 6.177954013900249564, 80.73179472720464389 ) ) ;
#1961 = CARTESIAN_POINT ( 'NONE',  ( -6.376002716680631011, -3.675987695151655021, 60.51820527280214890 ) ) ;
#1962 = CARTESIAN_POINT ( 'NONE',  ( 4.427160860593613911, -5.759206914150447609, 55.10153860613286980 ) ) ;
#1963 = CARTESIAN_POINT ( 'NONE',  ( -7.291122605529979595, -4.203429814358369043, 118.6583333333271355 ) ) ;
#1964 = VERTEX_POINT ( 'NONE', #132192 ) ;
#1965 = CARTESIAN_POINT ( 'NONE',  ( 7.158544175815718447, 3.700571038154485848, 129.1936793303140689 ) ) ;
#1966 = CARTESIAN_POINT ( 'NONE',  ( 8.823441425933669535, -1.154033754143485080, 73.91666666666100127 ) ) ;
#1967 = CARTESIAN_POINT ( 'NONE',  ( 1.523157868299525708, 11.64334193662423367, 128.9166666666482968 ) ) ;
#1968 = CARTESIAN_POINT ( 'NONE',  ( -4.849342983191905709, -8.415572255700650928, 113.1666666666791912 ) ) ;
#1969 = CARTESIAN_POINT ( 'NONE',  ( -6.970115530312718022, -0.9133380141097863225, 41.76820527280184336 ) ) ;
#1970 = CARTESIAN_POINT ( 'NONE',  ( 9.454941096984555315, 14.55567205105327311, 193.1661629086337371 ) ) ;
#1971 = AXIS2_PLACEMENT_3D ( 'NONE', #144847, #60155, #140631 ) ;
#1972 = CARTESIAN_POINT ( 'NONE',  ( 5.349241878253561566, -9.279123501262976248, 169.8333333333497137 ) ) ;
#1973 = CARTESIAN_POINT ( 'NONE',  ( -3.753381218625672755, 0.6360704047334327926, 24.62953128293521488 ) ) ;
#1974 = B_SPLINE_CURVE_WITH_KNOTS ( 'NONE', 3,
 ( #96508, #83748, #16046, #26581 ),
 .UNSPECIFIED., .F., .F.,
 ( 4, 4 ),
 ( 0.09414530746601983136, 0.09469364490846601812 ),
 .UNSPECIFIED. ) ;
#1975 = CARTESIAN_POINT ( 'NONE',  ( 4.903848665200059465, -4.361898435381947436, 42.22521550429613058 ) ) ;
#1976 = CARTESIAN_POINT ( 'NONE',  ( -9.455314462598414238, -5.450791997306624559, 81.83333333332799953 ) ) ;
#1977 = CARTESIAN_POINT ( 'NONE',  ( -14.97703001604245543, -9.720770162672856429, 159.6640959782452853 ) ) ;
#1978 = CARTESIAN_POINT ( 'NONE',  ( -3.544127165144872471, 6.147222744333215694, 43.00833333333759612 ) ) ;
#1979 = CARTESIAN_POINT ( 'NONE',  ( 5.127021146069719038, 3.132988297790485710, 151.4651874525620201 ) ) ;
#1980 = CARTESIAN_POINT ( 'NONE',  ( -9.506883105278935986, 5.478335223191576731, 78.16666666666175445 ) ) ;
#1981 = CARTESIAN_POINT ( 'NONE',  ( -0.9330515168635906686, -7.892180913824091704, 93.35890753131383235 ) ) ;
#1982 = CARTESIAN_POINT ( 'NONE',  ( 5.410250996833998016, 4.158987039010691333, 28.24166666666700110 ) ) ;
#1983 = CARTESIAN_POINT ( 'NONE',  ( 2.400482908232093759, 3.374913747212911819, 31.10762605913201284 ) ) ;
#1984 = CARTESIAN_POINT ( 'NONE',  ( 0.8800265784888530174, -6.422462240131540767, 55.15122129672458584 ) ) ;
#1985 = CARTESIAN_POINT ( 'NONE',  ( 1.107551339939826462, 8.468341936483259502, 125.7416666666648979 ) ) ;
#1986 = CARTESIAN_POINT ( 'NONE',  ( -1.765744027928329851, -4.198063749804927802, 49.81443885637066415 ) ) ;
#1987 = CARTESIAN_POINT ( 'NONE',  ( -1.446694069659471449, 17.82551389511268880, 165.3181566187268743 ) ) ;
#1988 = CARTESIAN_POINT ( 'NONE',  ( -7.910624033023091251, 6.725714325272279304, 145.3462783878792379 ) ) ;
#1989 = CARTESIAN_POINT ( 'NONE',  ( 5.947438304770370721, -17.16003367881013020, 145.2494115045175249 ) ) ;
#1990 = CARTESIAN_POINT ( 'NONE',  ( 8.651337300115585549, 2.325959769496005691, 149.4916666666612173 ) ) ;
#1991 = CARTESIAN_POINT ( 'NONE',  ( 6.378346696929659387, -8.298149138348362541, 56.41666666666744590 ) ) ;
#1992 = CARTESIAN_POINT ( 'NONE',  ( -4.071569284271908451, 7.062342633388474233, 103.0083333333279398 ) ) ;
#1993 = CARTESIAN_POINT ( 'NONE',  ( -2.899637854321844177, 6.762268261932493196, 71.16959567726787839 ) ) ;
#1994 = CARTESIAN_POINT ( 'NONE',  ( -8.431231272577496938, 2.264852984399420954, 57.33333333333498416 ) ) ;
#1995 = CARTESIAN_POINT ( 'NONE',  ( 4.470171677891201512, -7.753923686871802445, 69.83333333332402049 ) ) ;
#1996 = CARTESIAN_POINT ( 'NONE',  ( 1.176097219640781066, -8.977447996885945969, 156.7682052727740825 ) ) ;
#1997 = CARTESIAN_POINT ( 'NONE',  ( -5.304016375435193886, -3.758302531458669105, 29.13817395776685970 ) ) ;
#1998 = CARTESIAN_POINT ( 'NONE',  ( 3.668600542204904613, -7.790502694341797429, 133.9240582540214177 ) ) ;
#1999 = CARTESIAN_POINT ( 'NONE',  ( -7.845322401894804010, -2.578258261447440525, 172.7698604052450264 ) ) ;
#2000 = CARTESIAN_POINT ( 'NONE',  ( 7.842868776534038133, 1.027581145874080004, 89.25833333335059194 ) ) ;
#2001 = CARTESIAN_POINT ( 'NONE',  ( 6.749494304195835070, 1.646716981679153813, 198.7791081741144126 ) ) ;
#2002 = CARTESIAN_POINT ( 'NONE',  ( -0.9247623275044097868, 7.057390854947223069, 44.25833333332642638 ) ) ;
#2003 = CARTESIAN_POINT ( 'NONE',  ( 8.744283198718488137, -5.038800122314722074, 35.16666666667294550 ) ) ;
#2004 = CARTESIAN_POINT ( 'NONE',  ( 6.271042360939008020, -1.073469887345585239, 169.5482724242721417 ) ) ;
#2005 = AXIS2_PLACEMENT_3D ( 'NONE', #96167, #132981, #130781 ) ;
#2006 = B_SPLINE_CURVE_WITH_KNOTS ( 'NONE', 3,
 ( #136629, #33587, #35079, #137376, #79479, #125348, #22306, #80971, #126843, #115548 ),
 .UNSPECIFIED., .F., .F.,
 ( 4, 2, 2, 2, 4 ),
 ( -6.000000000686461434E-08, 0.0008136543832148251335, 0.001627368766429657283, 0.002441083149644489216, 0.003254797532859321149 ),
 .UNSPECIFIED. ) ;
#2007 = CARTESIAN_POINT ( 'NONE',  ( 6.098683668625877630, -8.210715592898404580, 185.0078398100063737 ) ) ;
#2008 = CARTESIAN_POINT ( 'NONE',  ( -1.317520228335789190, -10.07238609308875255, 38.91666666667299523 ) ) ;
#2009 = CARTESIAN_POINT ( 'NONE',  ( 8.105291155161330252, -4.670508140511335782, 169.4817947272348704 ) ) ;
#2010 = CARTESIAN_POINT ( 'NONE',  ( 3.923298470382299286, 6.808871313079960075, 86.34166666665720413 ) ) ;
#2011 = EDGE_CURVE ( 'NONE', #65424, #36138, #66078, .T. ) ;
#2012 = CARTESIAN_POINT ( 'NONE',  ( 4.641699918604674124, -6.038371647324013658, 75.10153860611949028 ) ) ;
#2014 = CARTESIAN_POINT ( 'NONE',  ( -7.682864014750808046, 1.004732520400763107, 80.74166666666708636 ) ) ;
#2013 = CARTESIAN_POINT ( 'NONE',  ( 3.807848225115124219, -6.604782688636341881, 75.51820527278451323 ) ) ;
#2016 = CARTESIAN_POINT ( 'NONE',  ( 4.058179802854154694, 7.042892423052483863, 30.16666666666742103 ) ) ;
#2015 = CARTESIAN_POINT ( 'NONE',  ( -6.666492296081304225, -5.124412799691625331, 117.5916666666666544 ) ) ;
#2017 = CARTESIAN_POINT ( 'NONE',  ( -0.9247623261894044600, 7.057390854921331780, 44.90833333333418409 ) ) ;
#2018 = CARTESIAN_POINT ( 'NONE',  ( 4.427160861361073785, -5.759206913241666115, 53.24166666666550896 ) ) ;
#2019 = CARTESIAN_POINT ( 'NONE',  ( -7.461284358513034398, -2.006141927471480457, 81.35153860613741017 ) ) ;
#2020 = CARTESIAN_POINT ( 'NONE',  ( -6.511405453085949979, 1.165093000283224489, 61.34330454394580556 ) ) ;
#2022 = CARTESIAN_POINT ( 'NONE',  ( -5.557177083682154795, 7.229618317217801682, 86.41666666666542085 ) ) ;
#2021 = CARTESIAN_POINT ( 'NONE',  ( 10.27225122352337117, 2.761568283521277589, 172.6666666666768606 ) ) ;
#2023 = CARTESIAN_POINT ( 'NONE',  ( -19.02762653093418521, 4.171278315116126123, 61.05483381878170235 ) ) ;
#2024 = CARTESIAN_POINT ( 'NONE',  ( -1.130399965572027376, -8.642892585840135311, 135.0916666666498713 ) ) ;
#2026 = VERTEX_POINT ( 'NONE', #112553 ) ;
#2025 = CARTESIAN_POINT ( 'NONE',  ( -9.600304061545479328, 2.886699955429760323, 44.46371900190453630 ) ) ;
#2027 = CARTESIAN_POINT ( 'NONE',  ( 0.002807235595029349950, -8.364057805800511503, 203.5359842490396716 ) ) ;
#2028 = CARTESIAN_POINT ( 'NONE',  ( -7.284327450815807126, 5.596840183839861815, 161.7583333333495261 ) ) ;
#2029 = CARTESIAN_POINT ( 'NONE',  ( 3.395856349013447240, 5.893751425182452763, 26.34166666666741463 ) ) ;
#2030 = CARTESIAN_POINT ( 'NONE',  ( 9.683687308904865176, -7.440756490523394717, 155.5833333333262090 ) ) ;
#2031 = ORIENTED_EDGE ( 'NONE', *, *, #55520, .F. ) ;
#2032 = CARTESIAN_POINT ( 'NONE',  ( 1.448449537840942547, 2.822749569854522633, 16.72042630346718539 ) ) ;
#2033 = CARTESIAN_POINT ( 'NONE',  ( 2.829923009736651895, -3.882047310515242433, 72.23602499480065831 ) ) ;
#2034 = ORIENTED_EDGE ( 'NONE', *, *, #73671, .T. ) ;
#2035 = CARTESIAN_POINT ( 'NONE',  ( 4.048302464988374538, -7.596777972047740413, 133.1165011904872699 ) ) ;
#2036 = CARTESIAN_POINT ( 'NONE',  ( 7.492824560895416042, 3.308012341790774524, 101.9752332368121301 ) ) ;
#2037 = CARTESIAN_POINT ( 'NONE',  ( -2.080529917883410018, -7.745358946322404847, 98.01820527279917883 ) ) ;
#2038 = CARTESIAN_POINT ( 'NONE',  ( 10.21984662013171352, -1.336822766837197474, 146.9166666666601202 ) ) ;
#2039 = CARTESIAN_POINT ( 'NONE',  ( -6.192398698108735111, 2.333203468029647176, 44.21770182306166674 ) ) ;
#2041 = CARTESIAN_POINT ( 'NONE',  ( -3.544127165138450941, 6.147222744593474175, 43.65833333333955579 ) ) ;
#2040 = CARTESIAN_POINT ( 'NONE',  ( -19.08327064123488981, -3.256693949891250828, 29.38084414114262444 ) ) ;
#2042 = CARTESIAN_POINT ( 'NONE',  ( -2.150632326508413072, -8.006212364789915270, 32.33333333333253279 ) ) ;
#2044 = CARTESIAN_POINT ( 'NONE',  ( -8.366520724587742208, -1.096127025682618772, 119.9083333333101677 ) ) ;
#2043 = CARTESIAN_POINT ( 'NONE',  ( -2.140957458888515408, 7.990877138259069312, 177.5818289404587915 ) ) ;
#2045 = CARTESIAN_POINT ( 'NONE',  ( 6.951261668633563318, 1.869077139052134573, 49.49166666666879166 ) ) ;
#2046 = CARTESIAN_POINT ( 'NONE',  ( 2.708092565868841284, -8.306356670141889609, 122.4180361989073731 ) ) ;
#2047 = FACE_OUTER_BOUND ( 'NONE', #97901, .T. ) ;
#2048 = CARTESIAN_POINT ( 'NONE',  ( 1.934685302000913820, 8.042385916056183248, 174.3401562082763689 ) ) ;
#2049 = CARTESIAN_POINT ( 'NONE',  ( 1.268156031060045930, 8.954631108705022768, 141.3984812165348330 ) ) ;
#2051 = CARTESIAN_POINT ( 'NONE',  ( -0.9019136995835387305, -6.897386092930456236, 35.09166666666791201 ) ) ;
#2050 = CARTESIAN_POINT ( 'NONE',  ( -0.4664640361808640168, 18.75458192516624223, 106.5362416586028047 ) ) ;
#2052 = CARTESIAN_POINT ( 'NONE',  ( 4.856238976482257996, -6.317536380348504288, 93.24166666667503023 ) ) ;
#2053 = CARTESIAN_POINT ( 'NONE',  ( -7.503986495517510846, -5.768029973450888193, 177.5916666666652191 ) ) ;
#2054 = CARTESIAN_POINT ( 'NONE',  ( -5.922334939432326806, -7.707871104534885554, 120.5833333333146840 ) ) ;
#2055 = CARTESIAN_POINT ( 'NONE',  ( -9.413824620076978178, -1.233218786173434500, 177.3984613938688710 ) ) ;
#2056 = CARTESIAN_POINT ( 'NONE',  ( 5.006857774391485272, 6.516624434728033322, 104.8984613938740864 ) ) ;
#2057 = B_SPLINE_CURVE_WITH_KNOTS ( 'NONE', 3,
 ( #116080, #85002, #127376, #50394 ),
 .UNSPECIFIED., .F., .F.,
 ( 4, 4 ),
 ( 0.1896226815624748596, 0.1900450529956724532 ),
 .UNSPECIFIED. ) ;
#2058 = EDGE_CURVE ( 'NONE', #141290, #82240, #58901, .T. ) ;
#2059 = CARTESIAN_POINT ( 'NONE',  ( 4.856238977305191717, -6.317536379664079327, 92.59166666665706202 ) ) ;
#2060 = CARTESIAN_POINT ( 'NONE',  ( 8.991352426052280578, 2.417336296663972650, 169.4916666666673848 ) ) ;
#2061 = CARTESIAN_POINT ( 'NONE',  ( 0.000000000000000000, 10.21556249999998656, 203.6643502208789300 ) ) ;
#2062 = CARTESIAN_POINT ( 'NONE',  ( 7.677663696321337383, 4.426218167953230420, 64.83333333332578263 ) ) ;
#2063 = CARTESIAN_POINT ( 'NONE',  ( -8.926269787945674494, -6.861059577342599525, 101.4166666666637013 ) ) ;
#2064 = CARTESIAN_POINT ( 'NONE',  ( 7.578574233610308575, 5.825350906102085169, 111.4166666666675383 ) ) ;
#2065 = CARTESIAN_POINT ( 'NONE',  ( -10.83163029386211917, 15.76841471106725479, 19.98813211819782154 ) ) ;
#2066 = CARTESIAN_POINT ( 'NONE',  ( -1.484375997438859729, 7.025083096822914541, 123.7859181085331670 ) ) ;
#2067 = CARTESIAN_POINT ( 'NONE',  ( 1.119760814278650152, -8.547069564669348196, 58.08333333332699766 ) ) ;
#2068 = CARTESIAN_POINT ( 'NONE',  ( 1.765744027928329851, 4.198063749804927802, 49.81443885637066415 ) ) ;
#2069 = CARTESIAN_POINT ( 'NONE',  ( -7.853717083029336798, 1.702182271404379055, 101.0043759141184836 ) ) ;
#2070 = CARTESIAN_POINT ( 'NONE',  ( 4.170526968728461625, 5.358762829772734548, 66.41160040060003666 ) ) ;
#2071 = CARTESIAN_POINT ( 'NONE',  ( -0.9704595806409358483, 7.406492153373576137, 64.25833333333207520 ) ) ;
#2073 = CARTESIAN_POINT ( 'NONE',  ( 8.228357955074899976, 6.324711932464620823, 51.41666666667097019 ) ) ;
#2072 = CARTESIAN_POINT ( 'NONE',  ( 5.744263591060309260, 4.200878481163503153, 48.31507577247985807 ) ) ;
#2074 = CARTESIAN_POINT ( 'NONE',  ( -2.296999257183203635, 3.722120425370521790, 40.68582275738634024 ) ) ;
#2075 = CARTESIAN_POINT ( 'NONE',  ( 15.91524002195792953, 10.43720514365879559, 92.03517481775870124 ) ) ;
#2076 = CARTESIAN_POINT ( 'NONE',  ( -5.081369188056717334, -4.510992328770328186, 192.3398102669050900 ) ) ;
#2077 = CARTESIAN_POINT ( 'NONE',  ( -1.016156832583384739, 7.755593452020405287, 84.90833333333912947 ) ) ;
#2078 = CARTESIAN_POINT ( 'NONE',  ( -0.3956610404190828989, -6.835505448432911635, 192.7975181844617509 ) ) ;
#2079 = CARTESIAN_POINT ( 'NONE',  ( -2.080529918877447315, -7.745358945963958242, 96.15833333333333144 ) ) ;
#2080 = CARTESIAN_POINT ( 'NONE',  ( -8.024222056388023105, -2.038632176357210835, 178.7850676540286372 ) ) ;
#2081 = CARTESIAN_POINT ( 'NONE',  ( -7.863350508368228908, 16.71771663043829292, 4.019874432841651135 ) ) ;
#2082 = CARTESIAN_POINT ( 'NONE',  ( -3.073271452464400699, -9.742315934667351129, 52.47997736438353655 ) ) ;
#2083 = CARTESIAN_POINT ( 'NONE',  ( -2.806201399071150515, 4.124708968948112009, 85.73466838526381650 ) ) ;
#2084 = CARTESIAN_POINT ( 'NONE',  ( -1.096912187711083009, 8.372518915562425335, 48.08333333333683868 ) ) ;
#2085 = CARTESIAN_POINT ( 'NONE',  ( 4.089662565344462486, -15.21413469221822190, 130.6666666666689878 ) ) ;
#2086 = CARTESIAN_POINT ( 'NONE',  ( -1.020207013555885833, -10.19204678693553490, 143.8030802823122372 ) ) ;
#2087 = CARTESIAN_POINT ( 'NONE',  ( 0.000000000000000000, 6.950000000000001066, 202.9999999999999716 ) ) ;
#2088 = CARTESIAN_POINT ( 'NONE',  ( -2.660212809601202988, 2.421562710349722813, 21.41279949177544850 ) ) ;
#2089 = CARTESIAN_POINT ( 'NONE',  ( -9.681648784931653040, -1.268276887058824132, 123.0833333333328881 ) ) ;
#2090 = CARTESIAN_POINT ( 'NONE',  ( 0.9247623261894010183, 7.071936742207341808, 45.74166666666581449 ) ) ;
#2091 = CARTESIAN_POINT ( 'NONE',  ( 7.079750455096605499, -5.439622058964165063, 68.58333333334093140 ) ) ;
#2092 = CARTESIAN_POINT ( 'NONE',  ( -7.159824283972827885, 0.1383307759312088769, 123.0541115753238302 ) ) ;
#2093 = CARTESIAN_POINT ( 'NONE',  ( -1.130399966513576437, -8.642892585801897454, 137.6015386061143033 ) ) ;
#2094 = CARTESIAN_POINT ( 'NONE',  ( 2.578392786109063195, -7.166599280794224036, 133.5731605502936077 ) ) ;
#2095 = CARTESIAN_POINT ( 'NONE',  ( -16.43745834057568800, 8.520970086540375021, 125.2839999307472851 ) ) ;
#2096 = CARTESIAN_POINT ( 'NONE',  ( -4.835612870728080104, 18.12254753290704556, 109.9571260150793250 ) ) ;
#2097 = CARTESIAN_POINT ( 'NONE',  ( -4.671477045185221222, 6.421818568513601555, 123.8710047018562648 ) ) ;
#2098 = CARTESIAN_POINT ( 'NONE',  ( -6.700155283877331058, 8.716896238092422422, 86.41666666666542085 ) ) ;
#2099 = CARTESIAN_POINT ( 'NONE',  ( -2.789238544563891864, 5.220966731113914072, 143.6533443553855136 ) ) ;
#2101 = ORIENTED_EDGE ( 'NONE', *, *, #129746, .T. ) ;
#2100 = CARTESIAN_POINT ( 'NONE',  ( 6.607907305543513132, 1.612326548586822561, 28.60536397500601069 ) ) ;
#2102 = CARTESIAN_POINT ( 'NONE',  ( 5.020829438682852697, -6.531706484475812147, 29.41666666666805341 ) ) ;
#2103 = CARTESIAN_POINT ( 'NONE',  ( -4.748969447575367653, 6.177954013859165983, 85.10153860613085897 ) ) ;
#2104 = CARTESIAN_POINT ( 'NONE',  ( -8.170377854004200913, 2.194750575650281643, 118.6484613938742285 ) ) ;
#2105 = CARTESIAN_POINT ( 'NONE',  ( 1.496587095600034889, 2.796727622707043892, 13.77495909254687234 ) ) ;
#2107 = CARTESIAN_POINT ( 'NONE',  ( 5.211093419607314203, -1.448163293154842934, 111.8618289310409182 ) ) ;
#2106 = CARTESIAN_POINT ( 'NONE',  ( -5.070345012514357208, -0.08584303494069039919, 25.81791782550674696 ) ) ;
#2108 = CARTESIAN_POINT ( 'NONE',  ( -6.427571359593468259, 3.703530920353003353, 61.34166666666501300 ) ) ;
#2109 = CARTESIAN_POINT ( 'NONE',  ( 2.287697115988184482, 8.516235054161557017, 62.33333333333416704 ) ) ;
#2110 = CARTESIAN_POINT ( 'NONE',  ( 0.8791782388845653662, 6.722836380331366435, 27.60159224293158076 ) ) ;
#2111 = CARTESIAN_POINT ( 'NONE',  ( 4.792318716456948735, 6.237459701664145761, 84.89846139386531831 ) ) ;
#2112 = CARTESIAN_POINT ( 'NONE',  ( 6.951261669059673132, 1.869077137818057732, 48.84166666666503431 ) ) ;
#2114 = CARTESIAN_POINT ( 'NONE',  ( -4.351919744997799988, 3.740747305310878623, 133.8489622934602323 ) ) ;
#2113 = CARTESIAN_POINT ( 'NONE',  ( 9.985110768281451499, -1.306095915206347824, 26.91666666666457886 ) ) ;
#2115 = CARTESIAN_POINT ( 'NONE',  ( 5.795430669092048959, 1.615399155281335153, 79.34095814236523836 ) ) ;
#2116 = CARTESIAN_POINT ( 'NONE',  ( -11.35300687873702330, -15.09486641005829632, 15.76752710762343135 ) ) ;
#2117 = CARTESIAN_POINT ( 'NONE',  ( -9.064723321592746075, -1.187521533005404084, 159.2583333333314215 ) ) ;
#2118 = FACE_OUTER_BOUND ( 'NONE', #27716, .T. ) ;
#2119 = CARTESIAN_POINT ( 'NONE',  ( 7.800251192411375101, -4.494694100469771136, 153.8515386061402523 ) ) ;
#2120 = CARTESIAN_POINT ( 'NONE',  ( 0.9247623261894010183, 7.071936742207341808, 45.74166666666581449 ) ) ;
#2121 = CARTESIAN_POINT ( 'NONE',  ( 4.726122986120686598, 1.140609003583389791, 74.96447882479711211 ) ) ;
#2122 = CARTESIAN_POINT ( 'NONE',  ( -4.858542494470818873, 1.109496201251930492, 11.29388036469567247 ) ) ;
#2123 = CARTESIAN_POINT ( 'NONE',  ( -7.150332475380343666, 1.920620996690808102, 60.50833333333500264 ) ) ;
#2124 = CARTESIAN_POINT ( 'NONE',  ( -6.033861590930401420, 3.561693669105328919, 42.02237358850923243 ) ) ;
#2125 = CARTESIAN_POINT ( 'NONE',  ( 5.934280607586961409, -10.29417436051319612, 136.8333333333643793 ) ) ;
#2126 = CARTESIAN_POINT ( 'NONE',  ( 12.07971855959713814, -1.580279434159481911, 146.9166666666601202 ) ) ;
#2127 = CARTESIAN_POINT ( 'NONE',  ( -3.670036360627861427, -3.250013850927004899, 77.09121425522934601 ) ) ;
#2128 = CARTESIAN_POINT ( 'NONE',  ( 6.383840581910783740, 6.294338066443071256, 105.0801785654840330 ) ) ;
#2129 = CARTESIAN_POINT ( 'NONE',  ( -7.830183677727569957, -4.514125187963081487, 74.83333333333760606 ) ) ;
#2130 = EDGE_LOOP ( 'NONE', ( #130762, #116708, #140661, #7860, #93941 ) ) ;
#2131 = CARTESIAN_POINT ( 'NONE',  ( -6.320641919000781428, -7.358412465023643101, 160.6547665375614997 ) ) ;
#2132 = ORIENTED_EDGE ( 'NONE', *, *, #26306, .F. ) ;
#2133 = CARTESIAN_POINT ( 'NONE',  ( 1.256852573837230036, -9.594373460356433014, 111.0833333333315380 ) ) ;
#2134 = CARTESIAN_POINT ( 'NONE',  ( 10.21791436948199738, 5.890327098243719917, 124.8333333333056885 ) ) ;
#2135 = CARTESIAN_POINT ( 'NONE',  ( 6.358025550023430839, 6.958641242345150246, 150.1709746544289885 ) ) ;
#2136 = CARTESIAN_POINT ( 'NONE',  ( 0.7852216531073054062, 3.159368415697728416, 15.19124559879216285 ) ) ;
#2137 = CARTESIAN_POINT ( 'NONE',  ( 4.159476305336483826, -7.214862614399304874, 113.0083333333328994 ) ) ;
#2138 = CARTESIAN_POINT ( 'NONE',  ( 17.29917471504602489, 5.816087502160574907, 139.7130136495296142 ) ) ;
#2139 = CARTESIAN_POINT ( 'NONE',  ( -5.392586621264174873, 7.015448213138732569, 142.5916666666796289 ) ) ;
#2140 = CARTESIAN_POINT ( 'NONE',  ( 8.941253961973639974, -2.401917774023344609, 94.33333333335338011 ) ) ;
#2141 = CARTESIAN_POINT ( 'NONE',  ( -8.771246398587217996, 2.356229510751677303, 84.33333333333951032 ) ) ;
#2142 = CARTESIAN_POINT ( 'NONE',  ( 4.856238976504141824, -6.317536380502581927, 90.73179472721858474 ) ) ;
#2143 = CARTESIAN_POINT ( 'NONE',  ( 11.38151596265552890, -1.488884927760016241, 113.9166666666619250 ) ) ;
#2144 = CARTESIAN_POINT ( 'NONE',  ( 1.408914734672872093, -10.75604280279866209, 78.08333333333088433 ) ) ;
#2145 = CARTESIAN_POINT ( 'NONE',  ( -15.73016791046331520, 2.058122136978525418, 143.9166666666491494 ) ) ;
#2146 = CARTESIAN_POINT ( 'NONE',  ( -4.423197365305100881, 7.672422558434374373, 141.1484613938827692 ) ) ;
#2147 = CARTESIAN_POINT ( 'NONE',  ( -6.471730381861432235, 1.497046674347429773, 44.93132097621037246 ) ) ;
#2148 = CARTESIAN_POINT ( 'NONE',  ( 5.672687287256746203, -4.970737625453439890, 71.96536664198393396 ) ) ;
#2149 = CARTESIAN_POINT ( 'NONE',  ( 4.405288364149812175, -8.742413347876013319, 110.4681431524997919 ) ) ;
#2150 = CARTESIAN_POINT ( 'NONE',  ( -14.67970858231833375, 9.120196522830164909, 198.2247024341709221 ) ) ;
#2151 = B_SPLINE_CURVE_WITH_KNOTS ( 'NONE', 3,
 ( #54489, #42463, #32687, #30458, #135731, #8659, #67293, #19190, #65066, #43202, #146268, #66548, #110926, #7920, #88363, #9407, #53751, #10149, #55994, #101881, #79337, #18455, #64322, #110194, #7184, #11647, #82300, #36415, #148506, #128177, #80833, #47688, #58241, #46202, #363, #25131, #59733, #105613, #70282, #2602 ),
 .UNSPECIFIED., .F., .F.,
 ( 4, 2, 2, 2, 2, 2, 2, 2, 2, 2, 2, 2, 2, 2, 2, 2, 2, 2, 2, 4 ),
 ( 0.1805533609669210948, 0.1819707985160209374, 0.1833882360651207521, 0.1848056736142205947, 0.1862231111633204372, 0.1876405487124202798, 0.1890579862615200946, 0.1904754238106199371, 0.1918928613597197796, 0.1933102989088196222, 0.1940190176833695435, 0.1947277364579194370, 0.1961451740070192795, 0.1968538927815692008, 0.1975626115561191221, 0.1989800491052189924, 0.1996887678797689136, 0.2003974866543188349, 0.2018149242034186774, 0.2032323617525185200 ),
 .UNSPECIFIED. ) ;
#2152 = CARTESIAN_POINT ( 'NONE',  ( -6.986082642679770416, -4.027615774258734405, 98.00833333332893460 ) ) ;
#2153 = CARTESIAN_POINT ( 'NONE',  ( 7.677663696321337383, 4.426218167953230420, 64.83333333332578263 ) ) ;
#2154 = CARTESIAN_POINT ( 'NONE',  ( 5.693939227745846487, -2.767691156393952134, 166.5759686144450882 ) ) ;
#2155 = CARTESIAN_POINT ( 'NONE',  ( 4.450740590576673483, 7.723991201719637267, 144.4817947272021854 ) ) ;
#2156 = CARTESIAN_POINT ( 'NONE',  ( -2.838013404001428874, -9.144483323296732635, 171.9768125810917923 ) ) ;
#2157 = CARTESIAN_POINT ( 'NONE',  ( -4.918210464825828687, 3.646595518315965734, 155.8128980278187328 ) ) ;
#2158 = CARTESIAN_POINT ( 'NONE',  ( 1.229592302657950276, -9.245087562163121220, 144.6187845386417621 ) ) ;
#2159 = CARTESIAN_POINT ( 'NONE',  ( 5.070778034508073517, -6.596701113509936043, 113.2416666666559166 ) ) ;
#2160 = CARTESIAN_POINT ( 'NONE',  ( -6.662884428904581213, 1.480741100897603024, 110.2346893054356656 ) ) ;
#2161 = CARTESIAN_POINT ( 'NONE',  ( -1.107551339939847335, 8.453796049160276382, 124.9083333333350794 ) ) ;
#2162 = CARTESIAN_POINT ( 'NONE',  ( -5.263562329535423245, -3.651679357513381241, 169.9483754729024270 ) ) ;
#2163 = CARTESIAN_POINT ( 'NONE',  ( -9.544104942063459163, 7.333486962089910577, 138.5833333333203541 ) ) ;
#2164 = CARTESIAN_POINT ( 'NONE',  ( 8.206515962655528185, -1.073278400118248044, 112.6015386061273347 ) ) ;
#2165 = CARTESIAN_POINT ( 'NONE',  ( -10.20617376755785344, -0.5613125833888652494, 124.9898993774376947 ) ) ;
#2166 = CARTESIAN_POINT ( 'NONE',  ( -7.558311515478299825, 9.833555170566601333, 159.4166666666504852 ) ) ;
#2167 = CARTESIAN_POINT ( 'NONE',  ( 4.641699918604674124, -6.038371647324014546, 73.24166666665406922 ) ) ;
#2168 = CARTESIAN_POINT ( 'NONE',  ( -7.477709194797681924, 16.98409373096834685, 120.3348460706910146 ) ) ;
#2169 = EDGE_LOOP ( 'NONE', ( #141293, #75389, #24747, #107629 ) ) ;
#2170 = CARTESIAN_POINT ( 'NONE',  ( -8.747165085771870352, 5.278281638723345992, 57.94570375887049352 ) ) ;
#2171 = CARTESIAN_POINT ( 'NONE',  ( 5.639718519139129249, 4.338142921295496279, 48.21589721031126885 ) ) ;
#2172 = CARTESIAN_POINT ( 'NONE',  ( 10.19241508602357804, 0.6989566327266092394, 46.28386610415088853 ) ) ;
#2173 = CARTESIAN_POINT ( 'NONE',  ( 4.099112510384818719, 7.113911276106229309, 106.9916666666521650 ) ) ;
#2174 = CARTESIAN_POINT ( 'NONE',  ( -4.362833569523721700, -7.571471220626527554, 136.9916666666566130 ) ) ;
#2175 = CARTESIAN_POINT ( 'NONE',  ( -5.961823832777349175, -10.34574300335069097, 133.1666666666767469 ) ) ;
#2176 = CARTESIAN_POINT ( 'NONE',  ( -4.963508505505483726, 6.457118747058922636, 100.7317947271994569 ) ) ;
#2177 = B_SPLINE_CURVE_WITH_KNOTS ( 'NONE', 3,
 ( #131130, #6984, #28072, #88165, #6250, #52088, #134049, #16803, #65598, #144585 ),
 .UNSPECIFIED., .F., .F.,
 ( 4, 2, 2, 2, 4 ),
 ( 8.848254636652842779E-16, 0.0003584078484378386341, 0.0007168156968747924507, 0.001075223545311746430, 0.001433631393748700193 ),
 .UNSPECIFIED. ) ;
#2178 = CARTESIAN_POINT ( 'NONE',  ( 4.148701542484074523, 5.399965502098972969, 29.26820527279990003 ) ) ;
#2179 = CARTESIAN_POINT ( 'NONE',  ( 9.587144132363130566, -12.47353374347739496, 129.4166666666851597 ) ) ;
#2180 = CARTESIAN_POINT ( 'NONE',  ( -4.120848592761973350, -3.700498592202884574, 61.09430695962496571 ) ) ;
#2181 = CARTESIAN_POINT ( 'NONE',  ( -4.604638464092678518, -3.264716451438987921, 129.4825369450822734 ) ) ;
#2182 = CARTESIAN_POINT ( 'NONE',  ( -2.090688185877647154, 6.803017330489044667, 84.50234062255501044 ) ) ;
#2183 = CARTESIAN_POINT ( 'NONE',  ( -17.36512194576655332, -5.606212175621234195, 137.3467408652846018 ) ) ;
#2184 = CARTESIAN_POINT ( 'NONE',  ( 7.971307047405860935, 2.143206717863074928, 109.4916666666727281 ) ) ;
#2185 = CARTESIAN_POINT ( 'NONE',  ( -4.288438879760317235, 2.928281897298547154, 100.3374800743253985 ) ) ;
#2186 = CARTESIAN_POINT ( 'NONE',  ( 2.848889916268747768, -3.331362604846385800, 41.55673357497234122 ) ) ;
#2187 = CARTESIAN_POINT ( 'NONE',  ( 5.214860719393194621, 7.997681818091271211, 152.9421574255505050 ) ) ;
#2188 = CARTESIAN_POINT ( 'NONE',  ( -5.040681979642879895, 1.942937183729269268, 55.83662014483481073 ) ) ;
#2189 = CARTESIAN_POINT ( 'NONE',  ( 2.660688734110543407, 7.832982401798459726, 185.6854391065899108 ) ) ;
#2190 = CARTESIAN_POINT ( 'NONE',  ( -4.470510129359652751, -5.818712601839973075, 54.89846139386170165 ) ) ;
#2191 = CARTESIAN_POINT ( 'NONE',  ( -6.666492296828470110, -5.124412799010857889, 120.1015386061507542 ) ) ;
#2192 = CARTESIAN_POINT ( 'NONE',  ( 1.302549826882831274, -9.943474758939407465, 138.0833333333511064 ) ) ;
#2193 = CARTESIAN_POINT ( 'NONE',  ( -4.733892737940943007, 8.211483631306798259, 106.8333333333341670 ) ) ;
#2195 = CARTESIAN_POINT ( 'NONE',  ( 2.722970802932870082, -10.12862869888176220, 57.66666666666132812 ) ) ;
#2194 = CARTESIAN_POINT ( 'NONE',  ( 7.748682549758949101, 4.467150874513482250, 148.6583333333326777 ) ) ;
#2196 = CARTESIAN_POINT ( 'NONE',  ( -17.05741838692048873, -7.073705850584579125, 126.1655619507036050 ) ) ;
#2197 = CARTESIAN_POINT ( 'NONE',  ( -1.293045568283587521, 5.181361834942064704, 110.0250659523626666 ) ) ;
#2198 = CARTESIAN_POINT ( 'NONE',  ( 7.222535223312805286, 4.259039961140199004, 90.43756890547344085 ) ) ;
#2200 = CARTESIAN_POINT ( 'NONE',  ( -1.302805222627481108, -9.750168377544349951, 194.6040803780058752 ) ) ;
#2199 = CARTESIAN_POINT ( 'NONE',  ( -7.271672395101615116, 4.190040332863754102, 45.16666666666588981 ) ) ;
#2201 = CARTESIAN_POINT ( 'NONE',  ( -4.550349697319827413, -18.02777149320960604, 117.7506967726794898 ) ) ;
#2202 = B_SPLINE_CURVE_WITH_KNOTS ( 'NONE', 3,
 ( #67200, #43113, #89013, #45363 ),
 .UNSPECIFIED., .F., .F.,
 ( 4, 4 ),
 ( 0.1564007780871879971, 0.1566865190342806302 ),
 .UNSPECIFIED. ) ;
#2205 = ORIENTED_EDGE ( 'NONE', *, *, #58915, .F. ) ;
#2204 = CARTESIAN_POINT ( 'NONE',  ( 6.965049767768299205, -2.589270112008800417, 133.3749613330741397 ) ) ;
#2203 = CARTESIAN_POINT ( 'NONE',  ( 9.828426854965952586, -0.6155608644485427439, 197.7996879999436715 ) ) ;
#2206 = CARTESIAN_POINT ( 'NONE',  ( 0.9247623275044062341, 7.071936742181447855, 45.09166666667357504 ) ) ;
#2207 = CARTESIAN_POINT ( 'NONE',  ( 5.055210407955840424, -8.768974545888653438, 36.83333333333074933 ) ) ;
#2208 = ORIENTED_EDGE ( 'NONE', *, *, #147581, .T. ) ;
#2209 = CARTESIAN_POINT ( 'NONE',  ( 3.735157718746325628, 9.509539326033833007, 129.3719624380906623 ) ) ;
#2210 = CARTESIAN_POINT ( 'NONE',  ( 4.340262185445616261, -5.106662384450650016, 187.3111945413698152 ) ) ;
#2211 = CARTESIAN_POINT ( 'NONE',  ( 6.378099469366856233, 1.286600158326401733, 26.75977012656703025 ) ) ;
#2212 = ORIENTED_EDGE ( 'NONE', *, *, #88758, .T. ) ;
#2213 = CARTESIAN_POINT ( 'NONE',  ( 4.879919317784903399, 17.52513889748621523, 140.8481837496512696 ) ) ;
#2214 = CARTESIAN_POINT ( 'NONE',  ( 1.302549826882831274, -9.943474758939407465, 138.0833333333511064 ) ) ;
#2215 = CARTESIAN_POINT ( 'NONE',  ( -10.06539438821919319, -5.802420077591676772, 114.8333333333207378 ) ) ;
#2216 = CARTESIAN_POINT ( 'NONE',  ( 6.521420988898504412, -5.010543943105540521, 28.58333333333192883 ) ) ;
#2218 = CARTESIAN_POINT ( 'NONE',  ( 7.061618288861772008, 7.384624735626078795, 30.92883156250773879 ) ) ;
#2217 = CARTESIAN_POINT ( 'NONE',  ( -4.538647610407892330, -7.876511183019111684, 156.9916666666776450 ) ) ;
#2219 = CARTESIAN_POINT ( 'NONE',  ( -0.9931045867889267686, -5.298161968100048469, 55.45156275649256372 ) ) ;
#2220 = CARTESIAN_POINT ( 'NONE',  ( 7.358915188202980850, -5.654161116919537378, 88.58333333331596293 ) ) ;
#2221 = CARTESIAN_POINT ( 'NONE',  ( -7.590417900533338980, -17.19110319135816667, 104.7840482382248410 ) ) ;
#2222 = CARTESIAN_POINT ( 'NONE',  ( 4.577779658402815421, 5.958294968460332797, 64.89846139387125845 ) ) ;
#2224 = CARTESIAN_POINT ( 'NONE',  ( -3.134006606513063620, -9.722948101359914830, 79.44188958070898821 ) ) ;
#2223 = CARTESIAN_POINT ( 'NONE',  ( 7.508313365399094330, -0.9818838938130648453, 70.74166666666100411 ) ) ;
#2225 = CARTESIAN_POINT ( 'NONE',  ( -14.71936528903028218, 11.51769264130875037, 110.0344315979876484 ) ) ;
#2226 = CARTESIAN_POINT ( 'NONE',  ( 4.058179802943249648, 7.042892422907709893, 23.16666666666409569 ) ) ;
#2227 = CARTESIAN_POINT ( 'NONE',  ( 2.418808642321002456, 18.79977210695053103, 93.11404512904478281 ) ) ;
#2228 = CARTESIAN_POINT ( 'NONE',  ( -0.05075053361947749753, 8.053838050369520829, 96.32393621551305785 ) ) ;
#2229 = CARTESIAN_POINT ( 'NONE',  ( -1.039005459181410629, -7.944689988538785386, 95.74166666666354786 ) ) ;
#2231 = CARTESIAN_POINT ( 'NONE',  ( -8.031965313297657616, 1.050429772472063927, 100.7416666666773466 ) ) ;
#2230 = CARTESIAN_POINT ( 'NONE',  ( 3.482217937675268438, -2.701755939599579381, 39.99061419243121662 ) ) ;
#2232 = CARTESIAN_POINT ( 'NONE',  ( -2.303115637879548316, 8.566333518403050462, 146.3515386061383765 ) ) ;
#2233 = CARTESIAN_POINT ( 'NONE',  ( 6.640309785628175199, -1.783556208507969698, 30.50833333333538988 ) ) ;
#2234 = CARTESIAN_POINT ( 'NONE',  ( -8.444336373615172420, 4.300501241966597554, 181.8249974822186630 ) ) ;
#2235 = CARTESIAN_POINT ( 'NONE',  ( 7.892145339950227267, 2.121932599336733283, 32.66666666666798591 ) ) ;
#2236 = CARTESIAN_POINT ( 'NONE',  ( 1.983297795831985733, -7.376280577067730881, 71.98179472721055561 ) ) ;
#2237 = ORIENTED_EDGE ( 'NONE', *, *, #24681, .T. ) ;
#2238 = CARTESIAN_POINT ( 'NONE',  ( 8.217317882937381412, -17.92337873010383120, 39.84765501268535814 ) ) ;
#2239 = CARTESIAN_POINT ( 'NONE',  ( -5.114127304089590709, -6.656206800479275820, 117.4083333333333172 ) ) ;
#2240 = CARTESIAN_POINT ( 'NONE',  ( 0.9704595793886882094, 7.421038040934080371, 65.74166666666431524 ) ) ;
#2241 = CARTESIAN_POINT ( 'NONE',  ( -8.200087494596676407, -14.20038606250680679, 180.1666666666569938 ) ) ;
#2242 = CARTESIAN_POINT ( 'NONE',  ( 1.638449779430516173, -4.278233801499435884, 56.27743064020250330 ) ) ;
#2243 = CARTESIAN_POINT ( 'NONE',  ( 8.339312265014790171, -4.805389473067580575, 115.1666666666687888 ) ) ;
#2244 = CARTESIAN_POINT ( 'NONE',  ( 2.895676952115331826, -17.26952074848187024, 183.4465038631838070 ) ) ;
#2245 = CARTESIAN_POINT ( 'NONE',  ( 8.112240306939922263, -17.99055534293870551, 36.99120389847754353 ) ) ;
#2246 = CARTESIAN_POINT ( 'NONE',  ( -4.614458682352903907, -6.768220992564855543, 161.0334622227651096 ) ) ;
#2247 = CARTESIAN_POINT ( 'NONE',  ( -7.748511404840306760, -2.812752171105292298, 104.1212714903256256 ) ) ;
#2248 = CARTESIAN_POINT ( 'NONE',  ( 11.71607137382051711, 1.534582180991645561, 126.0833333333397093 ) ) ;
#2249 = CARTESIAN_POINT ( 'NONE',  ( -8.538655420827485187, -1.259177923144047195, 101.7398683280455174 ) ) ;
#2250 = CARTESIAN_POINT ( 'NONE',  ( -7.596162568332024634, -4.379243854456913887, 138.6583333333171311 ) ) ;
#2251 = CARTESIAN_POINT ( 'NONE',  ( -5.526538785001787524, -1.003421623507786187, 127.8561765755664936 ) ) ;
#2252 = CARTESIAN_POINT ( 'NONE',  ( -8.926269788016901074, -6.861059577205571358, 94.41666666667188679 ) ) ;
#2253 = CARTESIAN_POINT ( 'NONE',  ( -8.772082687158698988, -3.411598155139393906, 148.6137876872049048 ) ) ;
#2254 = CARTESIAN_POINT ( 'NONE',  ( 3.975312914196828640, -6.691228296115693475, 55.43946313207000287 ) ) ;
#2255 = CARTESIAN_POINT ( 'NONE',  ( -16.56266192405684734, -8.949332057483903924, 102.1064476058684249 ) ) ;
#2256 = EDGE_CURVE ( 'NONE', #10597, #120324, #8801, .T. ) ;
#2257 = CARTESIAN_POINT ( 'NONE',  ( -3.962123585969508532, 9.004835105505678783, 196.3486952210513437 ) ) ;
#2258 = CARTESIAN_POINT ( 'NONE',  ( 8.041759088761242680, 5.687337817031050236, 189.9404098862753187 ) ) ;
#2259 = CARTESIAN_POINT ( 'NONE',  ( 18.12639966450424112, 2.276922530423412194, 139.0019176636139662 ) ) ;
#2260 = CARTESIAN_POINT ( 'NONE',  ( -7.224821763160668375, -5.553490914887774466, 155.7317947272342735 ) ) ;
#2261 = CARTESIAN_POINT ( 'NONE',  ( -3.474036486191031781, 18.82816776633748290, 83.72804210309737982 ) ) ;
#2263 = CARTESIAN_POINT ( 'NONE',  ( 2.693035888788526400, -10.01723987897759471, 157.6666666666593528 ) ) ;
#2262 = CARTESIAN_POINT ( 'NONE',  ( 12.42881985812268475, -1.625976687203101179, 173.9166666666359049 ) ) ;
#2264 = CARTESIAN_POINT ( 'NONE',  ( 7.239787715158353620, 3.325137767795408372, 89.89937494422763109 ) ) ;
#2265 = CARTESIAN_POINT ( 'NONE',  ( -17.60823167041503723, -3.185183498425654847, 158.4011067296219721 ) ) ;
#2266 = CARTESIAN_POINT ( 'NONE',  ( -0.9476109539589167019, -7.246487391558479985, 55.74166666667299808 ) ) ;
#2267 = CARTESIAN_POINT ( 'NONE',  ( 5.748921418594108879, -4.416875365037249423, 54.26820527279796380 ) ) ;
#2268 = CARTESIAN_POINT ( 'NONE',  ( -2.517738693983661236, -5.690654759014261543, 161.6568885284106045 ) ) ;
#2269 = CARTESIAN_POINT ( 'NONE',  ( 0.3125854839232521387, -8.985260249618363559, 172.8139281598725461 ) ) ;
#2270 = CARTESIAN_POINT ( 'NONE',  ( -6.047487595084636958, 17.94893217961347531, 97.53803701164937934 ) ) ;
#2271 = CARTESIAN_POINT ( 'NONE',  ( 6.737288321985107409, 3.462716300681186077, 138.0603847299704228 ) ) ;
#2272 = CARTESIAN_POINT ( 'NONE',  ( 4.937250003150196243, 8.568092237190505500, 130.1666666666570222 ) ) ;
#2273 = CARTESIAN_POINT ( 'NONE',  ( 4.788342614556547083, 6.745018228584457987, 181.0265657946607405 ) ) ;
#2274 = CARTESIAN_POINT ( 'NONE',  ( 15.68419263449727730, 10.40528832242717527, 10.88923505419921334 ) ) ;
#2275 = CARTESIAN_POINT ( 'NONE',  ( -6.268854627775923838, -4.859748174411457455, 151.8232103758981566 ) ) ;
#2276 = CARTESIAN_POINT ( 'NONE',  ( -1.015805692670994631, -10.16599197481368577, 118.5854022826712679 ) ) ;
#2277 = CARTESIAN_POINT ( 'NONE',  ( -14.51037419055754540, -12.98335982457898119, 32.59707708680442551 ) ) ;
#2278 = CARTESIAN_POINT ( 'NONE',  ( -0.2090579005002446422, 2.330977776601868001, 1.993960990940831124 ) ) ;
#2279 = CARTESIAN_POINT ( 'NONE',  ( 6.609369551999292547, 0.5119301921479482154, 43.89746565586483484 ) ) ;
#2280 = CARTESIAN_POINT ( 'NONE',  ( 6.307250884827445780, -4.845953480828969262, 89.89846139385055324 ) ) ;
#2281 = CARTESIAN_POINT ( 'NONE',  ( -9.681648784931653040, -1.268276887058824132, 123.0833333333328881 ) ) ;
#2282 = CARTESIAN_POINT ( 'NONE',  ( 2.440180427293413334, -9.076356207822549038, 173.8416666666502692 ) ) ;
#2284 = CARTESIAN_POINT ( 'NONE',  ( -3.806846569891049192, -6.720963213436768946, 144.0925024767210232 ) ) ;
#2283 = CARTESIAN_POINT ( 'NONE',  ( -2.848889916268747768, 3.331362604846385800, 41.55673357497234122 ) ) ;
#2285 = CARTESIAN_POINT ( 'NONE',  ( -7.490347601621221152, 2.011997523035027768, 78.64846139386362722 ) ) ;
#2286 = CARTESIAN_POINT ( 'NONE',  ( -4.899588245401442776, -6.377042068043734524, 97.40833333333624466 ) ) ;
#2287 = CARTESIAN_POINT ( 'NONE',  ( 5.171448236590132197, 6.730794538756513568, 43.58333333333047932 ) ) ;
#2288 = CARTESIAN_POINT ( 'NONE',  ( -2.032352041050863534, -9.032739683192046343, 52.41616947845508179 ) ) ;
#2290 = CARTESIAN_POINT ( 'NONE',  ( 7.190171267002838817, -4.143066019397974920, 111.3416666666679475 ) ) ;
#2289 = CARTESIAN_POINT ( 'NONE',  ( -6.880662400955156244, -5.289003261221773222, 54.41666666667286734 ) ) ;
#2291 = CARTESIAN_POINT ( 'NONE',  ( -3.237893063606819943, 4.459411965937163380, 57.50394646031741530 ) ) ;
#2292 = CARTESIAN_POINT ( 'NONE',  ( 7.842868776595667057, 1.027581146976628057, 91.76820527278914597 ) ) ;
#2293 = CARTESIAN_POINT ( 'NONE',  ( -9.494655321882607524, 1.415680542429979871, 179.1103467847298418 ) ) ;
#2294 = CARTESIAN_POINT ( 'NONE',  ( -10.54567489246345247, -14.60170367117046020, 152.7426451767471178 ) ) ;
#2295 =( BOUNDED_SURFACE ( )  B_SPLINE_SURFACE ( 3, 2, ( 
 ( #128863, #117572, #129613 ),
 ( #62630, #71708, #73946 ),
 ( #140893, #49116, #3283 ),
 ( #108508, #97221, #60411 ),
 ( #141631, #72458, #119055 ),
 ( #74676, #94270, #107029 ),
 ( #28044, #82986, #120529 ),
 ( #37844, #140149, #63364 ),
 ( #5499, #143103, #130359 ),
 ( #96488, #4031, #83730 ) ),
 .UNSPECIFIED., .F., .F., .F. ) 
 B_SPLINE_SURFACE_WITH_KNOTS ( ( 4, 2, 2, 2, 4 ),
 ( 3, 3 ),
 ( -9.736135508919829817E-17, 0.001100168056680242857, 0.002200336113360582858, 0.003300504170040922860, 0.004400672226721262861 ),
 ( 0.000000000000000000, 1.000000000000000000 ),
 .UNSPECIFIED. ) 
 GEOMETRIC_REPRESENTATION_ITEM ( )  RATIONAL_B_SPLINE_SURFACE ( (
 ( 1.000000000000000000, 0.9010174860381514605, 1.000000000000000000),
 ( 1.000000000000000000, 0.9048254208791526310, 1.000000000000000000),
 ( 1.000000000000000000, 0.9085362198481513607, 1.000000000000000000),
 ( 1.000000000000000000, 0.9152669411134896071, 1.000000000000000000),
 ( 1.000000000000000000, 0.9183096164457376087, 1.000000000000000000),
 ( 1.000000000000000000, 0.9213710471160840854, 1.000000000000000000),
 ( 1.000000000000000000, 0.9215221971067047990, 1.000000000000000000),
 ( 1.000000000000000000, 0.9155377643111340946, 1.000000000000000000),
 ( 1.000000000000000000, 0.9093854383556816412, 1.000000000000000000),
 ( 1.000000000000000000, 0.8991754750420500875, 1.000000000000000000) ) ) 
 REPRESENTATION_ITEM ( '' )  SURFACE ( )  );
#2296 = CARTESIAN_POINT ( 'NONE',  ( -8.017419425935097266, -1.050429772472107448, 99.25833333333049779 ) ) ;
#2297 = CARTESIAN_POINT ( 'NONE',  ( -5.609339052059914899, 4.309605836078206131, 44.26820527279564743 ) ) ;
#2298 = CARTESIAN_POINT ( 'NONE',  ( -6.970646795031250065, 6.279011938326943820, 146.0002779621125626 ) ) ;
#2299 = CARTESIAN_POINT ( 'NONE',  ( -2.017679267362008755, 2.884135600594363691, 22.92400506246907455 ) ) ;
#2300 = CARTESIAN_POINT ( 'NONE',  ( -18.11945792165659697, -5.164385809148843265, 101.2450945260982564 ) ) ;
#2301 = CARTESIAN_POINT ( 'NONE',  ( -5.607125679390539297, 7.294612946282629906, 163.2416666666860294 ) ) ;
#2302 = CARTESIAN_POINT ( 'NONE',  ( -6.351413055219746973, -8.266200570827603400, 153.5833333333002315 ) ) ;
#2303 = CARTESIAN_POINT ( 'NONE',  ( 5.423335239254466700, 0.01735397284429474746, 115.2330721967329339 ) ) ;
#2304 = CARTESIAN_POINT ( 'NONE',  ( 0.000000000000000000, 10.21556249999998656, 203.6643502208789300 ) ) ;
#2305 = B_SPLINE_CURVE_WITH_KNOTS ( 'NONE', 3,
 ( #40418, #110346, #142744, #7335, #63735, #29878, #120171, #132200, #85580, #65216, #74317, #76499 ),
 .UNSPECIFIED., .F., .F.,
 ( 4, 2, 2, 2, 2, 4 ),
 ( 0.002267092423070432485, 0.003391283713565777357, 0.004515475004061122663, 0.005639666294556469270, 0.006201761939804146043, 0.006763857585051822816 ),
 .UNSPECIFIED. ) ;
#2306 = CARTESIAN_POINT ( 'NONE',  ( -1.757073433816520591, -6.759803709178011211, 34.76424112917880649 ) ) ;
#2307 = CARTESIAN_POINT ( 'NONE',  ( 1.317520228497035983, -10.05784020556210123, 31.08333333333413506 ) ) ;
#2308 = CARTESIAN_POINT ( 'NONE',  ( 11.33608074161657875, -15.91252239129362778, 54.75285686974816457 ) ) ;
#2309 = CARTESIAN_POINT ( 'NONE',  ( -1.568855120826181393, 11.97789734742193346, 141.0833333333379755 ) ) ;
#2310 = CARTESIAN_POINT ( 'NONE',  ( -6.945657030026817225, -5.338951857003234380, 135.7317947272298113 ) ) ;
#2311 = VERTEX_POINT ( 'NONE', #120890 ) ;
#2312 = CARTESIAN_POINT ( 'NONE',  ( 3.847980692882221554, 9.846689194985701832, 129.4947328801550270 ) ) ;
#2314 = ORIENTED_EDGE ( 'NONE', *, *, #33719, .F. ) ;
#2313 = CARTESIAN_POINT ( 'NONE',  ( -4.748969448353387079, 6.177954013091939700, 83.24166666666238257 ) ) ;
#2315 = CARTESIAN_POINT ( 'NONE',  ( 7.443642586522196680, 4.291336835354130130, 126.1484613938715569 ) ) ;
#2316 = DIRECTION ( 'NONE',  ( -0.000000000000000000, -0.000000000000000000, 1.000000000000000000 ) ) ;
#2317 = CARTESIAN_POINT ( 'NONE',  ( -1.488133308004717659, 8.278211127159028848, 109.7133091685641375 ) ) ;
#2319 = CARTESIAN_POINT ( 'NONE',  ( -6.810317348757055633, 1.829244471642108127, 41.15833333333178246 ) ) ;
#2318 = CARTESIAN_POINT ( 'NONE',  ( -6.381480569506723377, -4.205738450892029689, 77.82015843496220953 ) ) ;
#2320 = CARTESIAN_POINT ( 'NONE',  ( -9.501155879411889771, 3.203480104185615573, 158.4578568389995041 ) ) ;
#2321 = CARTESIAN_POINT ( 'NONE',  ( 1.077517083434875067, 8.188884085356763265, 190.8996436871429410 ) ) ;
#2322 = CARTESIAN_POINT ( 'NONE',  ( 8.592783584831261479, 4.953660288086619623, 124.8333333333369808 ) ) ;
#2323 = DIRECTION ( 'NONE',  ( -0.8921795143671973349, 0.1161722249118990330, 0.4364856564682635942 ) ) ;
#2324 = CARTESIAN_POINT ( 'NONE',  ( -8.648890776688089588, 1.131185127567793547, 63.91666666667104835 ) ) ;
#2325 = CARTESIAN_POINT ( 'NONE',  ( 11.43274866518117783, -3.071488372062171734, 134.3333333333068254 ) ) ;
#2326 = CARTESIAN_POINT ( 'NONE',  ( -7.005162717746661549, 5.382301125872133163, 141.7583333333203655 ) ) ;
#2327 = CARTESIAN_POINT ( 'NONE',  ( 6.662112622028808495, 5.670870605089061378, 105.5591204778109784 ) ) ;
#2328 = CARTESIAN_POINT ( 'NONE',  ( -10.21556249999998656, 1.251045591711471689E-15, 0.000000000000000000 ) ) ;
#2329 = CARTESIAN_POINT ( 'NONE',  ( -5.549833364380189593, -4.266256567034227842, 35.73179472719059646 ) ) ;
#2330 = CARTESIAN_POINT ( 'NONE',  ( 8.105291155159829231, -4.670508140511336670, 171.3416666667003483 ) ) ;
#2331 = CARTESIAN_POINT ( 'NONE',  ( -8.510392980273540076, 2.286127101995835798, 140.5083333333147948 ) ) ;
#2332 = CARTESIAN_POINT ( 'NONE',  ( 5.970011415241283537, -3.439809860252625473, 29.48179472719814953 ) ) ;
#2333 = ORIENTED_EDGE ( 'NONE', *, *, #125078, .F. ) ;
#2334 = CARTESIAN_POINT ( 'NONE',  ( -1.745319394631112964, -6.771159275833134927, 116.2143154025417289 ) ) ;
#2335 = CARTESIAN_POINT ( 'NONE',  ( -7.830362727415120183, 2.103374050403090667, 101.1583333333424832 ) ) ;
#2336 = CARTESIAN_POINT ( 'NONE',  ( 5.998581013709885390, -4.568096723501436252, 71.96308879605865627 ) ) ;
#2337 = CARTESIAN_POINT ( 'NONE',  ( 9.932236097214241610, 2.670191757055737192, 145.6666666666489220 ) ) ;
#2338 = CARTESIAN_POINT ( 'NONE',  ( 9.621943796882858280, -2.368662169692533404, 114.1034416828812681 ) ) ;
#2339 = CARTESIAN_POINT ( 'NONE',  ( 0.7399248650921135262, 7.419467904802425906, 134.3301941895387870 ) ) ;
#2340 = CARTESIAN_POINT ( 'NONE',  ( 7.085239396513146382, 5.446221385984501673, 150.1015386061510810 ) ) ;
#2341 = CARTESIAN_POINT ( 'NONE',  ( -6.766121229730813091, 4.498907267948180078, 159.8427461010424793 ) ) ;
#2342 = CARTESIAN_POINT ( 'NONE',  ( -10.47132202980571059, 2.813112142287315542, 177.3333333333479231 ) ) ;
#2343 = CARTESIAN_POINT ( 'NONE',  ( 11.36697007514136004, 1.488884927759999144, 113.0833333333380324 ) ) ;
#2344 = CARTESIAN_POINT ( 'NONE',  ( 8.949392190718171491, -5.157017553203893101, 155.1666666666748426 ) ) ;
#2345 = CARTESIAN_POINT ( 'NONE',  ( -10.74349856820369631, 1.405368646577539016, 176.9166666666656909 ) ) ;
#2346 = CARTESIAN_POINT ( 'NONE',  ( -10.49421682874043960, -1.374641794963634034, 56.08333333332482340 ) ) ;
#2347 = CARTESIAN_POINT ( 'NONE',  ( 8.692714555666899656, 5.011256897349187334, 24.83333333333551352 ) ) ;
#2348 = CARTESIAN_POINT ( 'NONE',  ( -2.594529335018674221, 4.045688045608963002, 69.53079756547201384 ) ) ;
#2349 = VERTEX_POINT ( 'NONE', #41141 ) ;
#2350 = CARTESIAN_POINT ( 'NONE',  ( 0.8982344109002172727, 6.404306618117076688, 174.6633267896134782 ) ) ;
#2351 = CARTESIAN_POINT ( 'NONE',  ( -0.6084880991046404120, -6.898260324856904546, 204.7282761719417579 ) ) ;
#2352 = CARTESIAN_POINT ( 'NONE',  ( 5.435935890265517934, 7.074953900794265671, 149.2682052727797668 ) ) ;
#2353 = CARTESIAN_POINT ( 'NONE',  ( 6.499386277338912166, -0.8950086082727914949, 177.5471730254210456 ) ) ;
#2354 = CARTESIAN_POINT ( 'NONE',  ( 5.695782343715714902, -8.828678822047795194, 156.4585450646129914 ) ) ;
#2355 = CARTESIAN_POINT ( 'NONE',  ( 7.423909817257293042, -5.704109712791955111, 174.2682052728071369 ) ) ;
#2356 = CARTESIAN_POINT ( 'NONE',  ( 5.709551732185003559, -6.895677469674227567, 57.82434661105003215 ) ) ;
#2357 = CIRCLE ( 'NONE', #59988, 1.000000000000000000 ) ;
#2358 = CARTESIAN_POINT ( 'NONE',  ( 1.317520228497035983, -10.05784020556210123, 31.08333333333413506 ) ) ;
#2359 = CONICAL_SURFACE ( 'NONE', #144022, 4.981759803851627311, 0.02617993877991501780 ) ;
#2360 = CARTESIAN_POINT ( 'NONE',  ( 7.423909817257293042, -5.704109712791955111, 174.2682052728071369 ) ) ;
#2361 = CARTESIAN_POINT ( 'NONE',  ( -2.870220169424516854, 7.097391184398952113, 82.23622631404609251 ) ) ;
#2362 = CARTESIAN_POINT ( 'NONE',  ( 15.91524002195792953, 10.43720514365879559, 92.03517481775870124 ) ) ;
#2363 = CARTESIAN_POINT ( 'NONE',  ( 3.923298469327046512, 6.808871313652792523, 86.34166666666757806 ) ) ;
#2364 = CARTESIAN_POINT ( 'NONE',  ( -4.016050657069355267, 2.344934259571064050, 57.07386587362135799 ) ) ;
#2365 = CARTESIAN_POINT ( 'NONE',  ( 6.528522698002555025, 3.763894715247602551, 68.00833333332577979 ) ) ;
#2366 = CARTESIAN_POINT ( 'NONE',  ( 16.19925461851907045, -7.449586825075320107, 168.6432304441721328 ) ) ;
#2367 = CARTESIAN_POINT ( 'NONE',  ( 4.972834623261031872, 0.3057361709664346838, 12.92781949481300252 ) ) ;
#2368 = CARTESIAN_POINT ( 'NONE',  ( -16.23611688645901552, 10.89480318609593290, 42.90509859730615716 ) ) ;
#2369 = CARTESIAN_POINT ( 'NONE',  ( 9.020415669121900848, -2.423191892313057316, 170.5083333333454334 ) ) ;
#2370 = CARTESIAN_POINT ( 'NONE',  ( 6.622717533388459366, 0.2024146989683591469, 43.64965670963820799 ) ) ;
#2371 = CARTESIAN_POINT ( 'NONE',  ( 3.755821930789012608, 4.238970056732223490, 130.3133613060506661 ) ) ;
#2372 = CARTESIAN_POINT ( 'NONE',  ( -16.54429316557749274, 4.911996362895792778, 197.0444874520736107 ) ) ;
#2373 = CARTESIAN_POINT ( 'NONE',  ( -10.07750553733997378, -1.678442883922452999, 75.97146965542074781 ) ) ;
#2374 = CARTESIAN_POINT ( 'NONE',  ( -7.682864014774537509, 1.004732520501210535, 80.09166666666153844 ) ) ;
#2375 = CARTESIAN_POINT ( 'NONE',  ( 10.87956293841652489, -6.269498402790155467, 175.1666666666769743 ) ) ;
#2376 = CARTESIAN_POINT ( 'NONE',  ( -0.9019136995835387305, -6.897386092930456236, 35.74166666666790348 ) ) ;
#2378 = CARTESIAN_POINT ( 'NONE',  ( -0.7475727327665406818, 5.614072556127160496, 65.57613953458174194 ) ) ;
#2377 = CARTESIAN_POINT ( 'NONE',  ( -13.22686140201338922, -13.63352604161129378, 93.00680951713104605 ) ) ;
#2379 = CARTESIAN_POINT ( 'NONE',  ( 1.287712256021921187, -5.243048495511752449, 53.03877202998071994 ) ) ;
#2381 = CARTESIAN_POINT ( 'NONE',  ( 6.552082366835327853, 5.028765691809311100, 193.7847359456843321 ) ) ;
#2380 = CARTESIAN_POINT ( 'NONE',  ( 3.456220145096412732, -5.994702763135102863, 35.51820527279990358 ) ) ;
#2382 = EDGE_CURVE ( 'NONE', #7921, #131508, #121756, .T. ) ;
#2383 = CARTESIAN_POINT ( 'NONE',  ( -3.842884278313961399, -0.5492905469502671334, 26.50780613101660421 ) ) ;
#2384 = CARTESIAN_POINT ( 'NONE',  ( 11.74370054825959819, 3.157009302617102886, 145.6666666666488936 ) ) ;
#2385 = CARTESIAN_POINT ( 'NONE',  ( 1.348247080018218913, -10.29257605741909565, 158.0833333333086443 ) ) ;
#2387 = FACE_OUTER_BOUND ( 'NONE', #65251, .T. ) ;
#2386 = CARTESIAN_POINT ( 'NONE',  ( 4.733131060617216335, 2.321088876409992174, 50.64579745725679061 ) ) ;
#2388 = CARTESIAN_POINT ( 'NONE',  ( -3.604191983324511739, -18.42461003003051445, 105.6684984757139887 ) ) ;
#2389 = CARTESIAN_POINT ( 'NONE',  ( -1.932454690895017313, 14.75559345202221984, 88.08333333333553128 ) ) ;
#2390 = CARTESIAN_POINT ( 'NONE',  ( 9.683687308449627551, -7.440756491061103262, 155.5833333333251005 ) ) ;
#2391 = CARTESIAN_POINT ( 'NONE',  ( 3.456220145114007547, -5.994702762885987468, 33.00833333332514030 ) ) ;
#2392 = CARTESIAN_POINT ( 'NONE',  ( 1.077920444356010199, 8.188835743621424967, 180.8890154968758566 ) ) ;
#2393 = CARTESIAN_POINT ( 'NONE',  ( -6.478200215542411655, 5.102922155631791412, 165.8509145463308414 ) ) ;
#2394 = CARTESIAN_POINT ( 'NONE',  ( 6.225544892923366547, 10.80330294768388200, 163.1666666666600065 ) ) ;
#2395 = CARTESIAN_POINT ( 'NONE',  ( 5.629194560946451098, -6.054815318261388413, 199.0791637236915221 ) ) ;
#2396 = CARTESIAN_POINT ( 'NONE',  ( 4.430510763137254671, 2.467695838401782638, 89.59182347924674161 ) ) ;
#2397 = CARTESIAN_POINT ( 'NONE',  ( 6.580091341364476598, -3.791437939186024231, 71.99166666666398839 ) ) ;
#2398 = CARTESIAN_POINT ( 'NONE',  ( -1.188306694125841778, 9.070721512466805692, 81.08333333333504811 ) ) ;
#2399 = CARTESIAN_POINT ( 'NONE',  ( 9.267815359644128392, -4.345000326645928723, 7.969268305718681056 ) ) ;
#2400 = CARTESIAN_POINT ( 'NONE',  ( 18.35850216890722209, -3.353271979364108368, 9.454246672363806780 ) ) ;
#2401 = CARTESIAN_POINT ( 'NONE',  ( 3.395856349013447240, 5.893751425182452763, 26.34166666666741463 ) ) ;
#2402 = CARTESIAN_POINT ( 'NONE',  ( -1.153248593132277788, 8.802897347423385810, 142.3984613938725374 ) ) ;
#2403 = CARTESIAN_POINT ( 'NONE',  ( -2.424761905587948352, -9.026257743520233134, 99.33333333333372650 ) ) ;
#2404 = CARTESIAN_POINT ( 'NONE',  ( 4.252639832081979598, 2.015701802346863136, 61.72651462810659240 ) ) ;
#2405 = CARTESIAN_POINT ( 'NONE',  ( 1.016156833768305123, 7.770139339454547489, 85.09166666666493484 ) ) ;
#2406 = CARTESIAN_POINT ( 'NONE',  ( -0.4779062530098819317, -6.877238955060009040, 35.54582616468923817 ) ) ;
#2408 = CARTESIAN_POINT ( 'NONE',  ( -6.167668518220177809, 4.738683951936343064, 84.26820527280000306 ) ) ;
#2407 = CARTESIAN_POINT ( 'NONE',  ( -2.227687121640670398, 17.57212419778070256, 175.4264019627254356 ) ) ;
#2409 = CARTESIAN_POINT ( 'NONE',  ( -4.599011404504079970, 7.977462521768742043, 163.0083333333425060 ) ) ;
#2410 = CARTESIAN_POINT ( 'NONE',  ( -3.701289845844116133, 2.393243463248914793, 40.45714175204648200 ) ) ;
#2411 = CARTESIAN_POINT ( 'NONE',  ( 8.311322173575474537, 2.234583244115303735, 128.8416666666745982 ) ) ;
#2412 = CARTESIAN_POINT ( 'NONE',  ( -8.206242493650611536, -4.730871935428029751, 178.6583333333361168 ) ) ;
#2413 = CYLINDRICAL_SURFACE ( 'NONE', #92844, 10.21556249999998656 ) ;
#2414 = CARTESIAN_POINT ( 'NONE',  ( 2.561826694875115606, 9.536280432722543665, 122.3333333333287953 ) ) ;
#2415 = CARTESIAN_POINT ( 'NONE',  ( 6.580091341364476598, -3.791437939186024231, 71.99166666666398839 ) ) ;
#2416 = CARTESIAN_POINT ( 'NONE',  ( 0.9247623273974443503, 7.071936742100822570, 45.74166666666316416 ) ) ;
#2417 = CARTESIAN_POINT ( 'NONE',  ( -1.317520228335789190, -10.07238609308875255, 38.91666666667299523 ) ) ;
#2418 = CARTESIAN_POINT ( 'NONE',  ( 1.039005460343741527, -7.930144101266535017, 94.25833333332855091 ) ) ;
#2419 = ORIENTED_EDGE ( 'NONE', *, *, #49497, .T. ) ;
#2420 = CARTESIAN_POINT ( 'NONE',  ( 3.722067221784920221, -7.831990940049537109, 98.12726812865254544 ) ) ;
#2421 = CARTESIAN_POINT ( 'NONE',  ( -7.121269232284636708, -1.914765401028814651, 56.98179472719751004 ) ) ;
#2422 = CARTESIAN_POINT ( 'NONE',  ( -11.48617168181038473, 8.825971933890373933, 65.58333333333065696 ) ) ;
#2423 = CARTESIAN_POINT ( 'NONE',  ( -13.00609297686555266, -14.49968007556221039, 50.58726407844061157 ) ) ;
#2424 = CARTESIAN_POINT ( 'NONE',  ( 7.863350508368228908, -16.71771663043829292, 4.019874432841651135 ) ) ;
#2425 = CARTESIAN_POINT ( 'NONE',  ( 0.7327949405572447006, 4.514744551039463261, 51.05137930269891910 ) ) ;
#2426 = CARTESIAN_POINT ( 'NONE',  ( 3.830866678760872723, 0.6398776458715227378, 29.40550518230132937 ) ) ;
#2427 = CARTESIAN_POINT ( 'NONE',  ( 6.318835781008471209, 0.6644317910561071683, 90.20038493555445314 ) ) ;
#2428 = CARTESIAN_POINT ( 'NONE',  ( -1.061854086817711762, 8.104694750432312134, 104.9083333333278034 ) ) ;
#2429 = CARTESIAN_POINT ( 'NONE',  ( 12.06517267245718372, 1.580279434159475915, 146.0833333333398514 ) ) ;
#2430 = CARTESIAN_POINT ( 'NONE',  ( 11.50198495216963757, -15.77117430760598538, 57.53127915410651383 ) ) ;
#2431 = CARTESIAN_POINT ( 'NONE',  ( -8.206242493650611536, -4.730871935428029751, 178.6583333333361168 ) ) ;
#2432 = CARTESIAN_POINT ( 'NONE',  ( -11.33608074161657875, 15.91252239129362778, 54.75285686974816457 ) ) ;
#2433 = CARTESIAN_POINT ( 'NONE',  ( 4.994846612282263898, 8.668023207984610679, 30.16666666666741747 ) ) ;
#2434 = CARTESIAN_POINT ( 'NONE',  ( 2.814347329146400511, -10.46864382529319748, 70.66666666667597951 ) ) ;
#2435 = CARTESIAN_POINT ( 'NONE',  ( 4.847345344770126019, 1.452407221487363786, 88.63214943548202029 ) ) ;
#2436 = CARTESIAN_POINT ( 'NONE',  ( -4.599011404504079970, 7.977462521768742043, 163.0083333333425060 ) ) ;
#2437 = CARTESIAN_POINT ( 'NONE',  ( -5.392586622012120579, 7.015448212477466861, 142.5916666666612116 ) ) ;
#2439 = CARTESIAN_POINT ( 'NONE',  ( -10.04292872044221774, -7.719215809083494584, 181.4166666666732510 ) ) ;
#2438 = CARTESIAN_POINT ( 'NONE',  ( -8.367940321623779099, -6.431981461412973111, 61.41666666667359920 ) ) ;
#2440 = CARTESIAN_POINT ( 'NONE',  ( -1.084702712375512634, -8.293791287274816071, 115.0916666666601884 ) ) ;
#2441 = CARTESIAN_POINT ( 'NONE',  ( -5.162629065803968409, -2.671679495442015995, 138.1214313357011747 ) ) ;
#2442 = CARTESIAN_POINT ( 'NONE',  ( -1.084702713395329310, -8.293791287234444809, 117.6015386061290684 ) ) ;
#2443 = CARTESIAN_POINT ( 'NONE',  ( -15.70868582522559187, 10.49862318693766738, 100.2010223523929966 ) ) ;
#2444 = CARTESIAN_POINT ( 'NONE',  ( -2.464594573018175971, 9.167202063381353128, 107.6666666666658045 ) ) ;
#2445 = CARTESIAN_POINT ( 'NONE',  ( -2.025715473116941556, 4.649038643715744712, 21.75751097369859721 ) ) ;
#2446 = CARTESIAN_POINT ( 'NONE',  ( 2.957267714173575701, 11.00772975756769867, 102.3333333333244894 ) ) ;
#2447 = CARTESIAN_POINT ( 'NONE',  ( 3.526842685335180416, 5.746973778942152222, 66.94365039876058177 ) ) ;
#2448 = CARTESIAN_POINT ( 'NONE',  ( -7.069460027600511509, 12.26372746311563233, 39.83333333333752080 ) ) ;
#2449 = CARTESIAN_POINT ( 'NONE',  ( -3.225541697476782765, 11.99871189298134055, 167.6666666666805270 ) ) ;
#2450 = CARTESIAN_POINT ( 'NONE',  ( 5.311346759845776866, -6.332319924139683920, 193.5479590223752950 ) ) ;
#2451 = CARTESIAN_POINT ( 'NONE',  ( -9.544104942063459163, 7.333486962089910577, 138.5833333333203541 ) ) ;
#2452 = CARTESIAN_POINT ( 'NONE',  ( -3.136344261141565060, -17.58713076441703294, 162.3203425928581964 ) ) ;
#2453 = CARTESIAN_POINT ( 'NONE',  ( 11.29948673595946040, -13.33337863076259566, 187.2449170156667151 ) ) ;
#2454 = CARTESIAN_POINT ( 'NONE',  ( -12.17910505637992991, -3.262410467324027064, 182.6666666666721426 ) ) ;
#2455 = CARTESIAN_POINT ( 'NONE',  ( -6.137637872672091710, -10.65078296621534726, 160.1666666666776564 ) ) ;
#2456 = CARTESIAN_POINT ( 'NONE',  ( 2.416070176145967086, 7.028352596700117694, 66.37893395903863336 ) ) ;
#2457 = CARTESIAN_POINT ( 'NONE',  ( 9.624181620727656039, 7.397407221978970604, 144.4166666666629055 ) ) ;
#2458 = CARTESIAN_POINT ( 'NONE',  ( 9.239273970804243064, 1.210370159565860027, 167.3984613939014423 ) ) ;
#2459 = CARTESIAN_POINT ( 'NONE',  ( -9.821275684596539435, -3.054457473971957882, 115.7926204002032193 ) ) ;
#2460 = CARTESIAN_POINT ( 'NONE',  ( 6.980324912272651616, -1.874932733533438256, 50.50833333333353892 ) ) ;
#2461 = CARTESIAN_POINT ( 'NONE',  ( -3.483763370196307552, -6.046271406079994470, 38.85153860613284849 ) ) ;
#2463 = CARTESIAN_POINT ( 'NONE',  ( 10.07268816048550875, -2.705982266877982489, 47.33333333332841164 ) ) ;
#2462 = CARTESIAN_POINT ( 'NONE',  ( -3.225830701708052750, 18.13771107570494578, 2.516815235340499335 ) ) ;
#2464 = CARTESIAN_POINT ( 'NONE',  ( -7.901202530805035096, -4.555057895349834851, 160.5182052728051758 ) ) ;
#2465 = CARTESIAN_POINT ( 'NONE',  ( 3.753381218625672755, -0.6360704047334327926, 24.62953128293521488 ) ) ;
#2466 = CARTESIAN_POINT ( 'NONE',  ( -5.607125679390537520, 7.294612946282629906, 165.1015386061514789 ) ) ;
#2467 = CARTESIAN_POINT ( 'NONE',  ( 8.000370290962232289, -2.149062312523033036, 108.6484613938661141 ) ) ;
#2468 = ADVANCED_FACE ( 'NONE', ( #42604 ), #79131, .T. ) ;
#2469 = CARTESIAN_POINT ( 'NONE',  ( -2.142314963303634912, 5.933919791036986524, 166.2427314197611565 ) ) ;
#2471 = CARTESIAN_POINT ( 'NONE',  ( -9.161359988952579414, -2.463024559736265662, 179.4916666666528897 ) ) ;
#2470 = CARTESIAN_POINT ( 'NONE',  ( 1.039005460343741527, -7.930144101266535017, 92.39846139385224433 ) ) ;
#2472 = CARTESIAN_POINT ( 'NONE',  ( -0.9955298561997319995, -7.287294535606513080, 95.90872625161593135 ) ) ;
#2473 = CARTESIAN_POINT ( 'NONE',  ( -9.422213407996656187, -2.533126967734275592, 122.6666666666627634 ) ) ;
#2474 = CARTESIAN_POINT ( 'NONE',  ( -0.6087389401476550610, -6.894318755604099458, 202.7267053260322882 ) ) ;
#2475 = CARTESIAN_POINT ( 'NONE',  ( 10.21550412897217086, 0.04018353904739389859, 115.1768809276308048 ) ) ;
#2476 = CARTESIAN_POINT ( 'NONE',  ( 4.450740590448162060, 7.723991201630004078, 146.9916666666675837 ) ) ;
#2477 = CARTESIAN_POINT ( 'NONE',  ( -2.760448747814356452, -9.678406585848913224, 79.31383634603712096 ) ) ;
#2478 = CARTESIAN_POINT ( 'NONE',  ( 2.418906309854124803, -8.997194500220738078, 97.66666666667421737 ) ) ;
#2479 = AXIS2_PLACEMENT_3D ( 'NONE', #75973, #85049, #53369 ) ;
#2480 = CARTESIAN_POINT ( 'NONE',  ( -2.211739112576890598, 8.226318392119702949, 124.4916666666600946 ) ) ;
#2481 = CARTESIAN_POINT ( 'NONE',  ( -6.666492296912310600, -5.124412799003050800, 117.5916666666657733 ) ) ;
#2482 = CARTESIAN_POINT ( 'NONE',  ( 0.9476109539589221420, -7.231941504134772103, 54.90833333332700050 ) ) ;
#2483 = CARTESIAN_POINT ( 'NONE',  ( -1.774949229450430987, -3.800148741816861797, 34.89294154481635957 ) ) ;
#2484 = CARTESIAN_POINT ( 'NONE',  ( -5.033648690312097607, 3.491148409473019854, 158.0775274612878150 ) ) ;
#2485 = CARTESIAN_POINT ( 'NONE',  ( -2.281445491321103081, -9.005644488938902015, 118.4186373111883910 ) ) ;
#2486 = CARTESIAN_POINT ( 'NONE',  ( 4.604176718402740676, 0.9307208096258334784, 60.56707412570044369 ) ) ;
#2487 = CARTESIAN_POINT ( 'NONE',  ( -2.446036023010686566, -9.105419450906863332, 178.0182052727902828 ) ) ;
#2488 = CARTESIAN_POINT ( 'NONE',  ( -1.074063561262798672, -8.212514153536567107, 31.91666666666586494 ) ) ;
#2489 = CARTESIAN_POINT ( 'NONE',  ( 10.99563751519265153, 16.11683477789392072, 33.99069306280313896 ) ) ;
#2490 = CARTESIAN_POINT ( 'NONE',  ( 9.172798836230967368, -4.496385070414432583, 87.79566856472969505 ) ) ;
#2491 = CARTESIAN_POINT ( 'NONE',  ( 1.962574932955083451, -5.810992855390983536, 82.05526976134480321 ) ) ;
#2492 = CARTESIAN_POINT ( 'NONE',  ( -4.548758272278104364, 2.121067690637213676, 39.03395457466992724 ) ) ;
#2493 = CARTESIAN_POINT ( 'NONE',  ( 8.572175592558174628, 2.304685651883853215, 65.66666666667423158 ) ) ;
#2494 = CARTESIAN_POINT ( 'NONE',  ( 0.8561010367770676144, -3.301712802866803464, 18.06588778905094017 ) ) ;
#2495 = CARTESIAN_POINT ( 'NONE',  ( 3.101293783966326156, -1.924349025906594957, 25.23791872409726267 ) ) ;
#2496 = CARTESIAN_POINT ( 'NONE',  ( 8.475574120703965875, -6.512317348793073002, 168.5833333333342523 ) ) ;
#2497 = CARTESIAN_POINT ( 'NONE',  ( 5.499856150337490313, -7.155030579783472788, 152.5916666666835511 ) ) ;
#2498 = CARTESIAN_POINT ( 'NONE',  ( 8.949392190718171491, -5.157017553203893101, 155.1666666666748426 ) ) ;
#2499 = CARTESIAN_POINT ( 'NONE',  ( 3.088476907978398689, -11.48868920382198056, 130.6666666666602339 ) ) ;
#2501 = ORIENTED_EDGE ( 'NONE', *, *, #147676, .T. ) ;
#2500 = DIRECTION ( 'NONE',  ( 0.000000000000000000, 0.000000000000000000, -1.000000000000000000 ) ) ;
#2502 = CARTESIAN_POINT ( 'NONE',  ( -9.823269675138883272, 7.548026020050618179, 158.5833333333495148 ) ) ;
#2504 = CARTESIAN_POINT ( 'NONE',  ( -4.527086413780483376, -16.59343236345745254, 202.1212656343907952 ) ) ;
#2503 = CARTESIAN_POINT ( 'NONE',  ( -5.961823832777349175, -10.34574300335069097, 133.1666666666767469 ) ) ;
#2505 = CARTESIAN_POINT ( 'NONE',  ( -1.243575220867821240, -7.934814906826936465, 95.65390554959262204 ) ) ;
#2507 = CARTESIAN_POINT ( 'NONE',  ( 2.812999292473247426, -9.823333122496373804, 70.56376473529255122 ) ) ;
#2506 = CARTESIAN_POINT ( 'NONE',  ( 1.176097219640781066, -8.977447996885944193, 154.9083333333086614 ) ) ;
#2508 = CARTESIAN_POINT ( 'NONE',  ( -4.107197536946994632, -5.880915043461527603, 64.01186925552271134 ) ) ;
#2509 = CARTESIAN_POINT ( 'NONE',  ( -7.801299484597260303, -2.097518453635959013, 98.84166666667060497 ) ) ;
#2510 = CARTESIAN_POINT ( 'NONE',  ( 5.714395208887379951, -7.434195312180856163, 173.2416666666502181 ) ) ;
#2511 = CARTESIAN_POINT ( 'NONE',  ( 4.956909178658671422, 6.451629805663735340, 23.58333333333223791 ) ) ;
#2512 = CARTESIAN_POINT ( 'NONE',  ( -7.224821763116687556, -5.553490914987357918, 158.2416666666785545 ) ) ;
#2513 = B_SPLINE_CURVE_WITH_KNOTS ( 'NONE', 3,
 ( #128322, #16231, #117040, #38781 ),
 .UNSPECIFIED., .F., .F.,
 ( 4, 4 ),
 ( 0.003316471297350864506, 0.003403731308633724598 ),
 .UNSPECIFIED. ) ;
#2514 = CARTESIAN_POINT ( 'NONE',  ( 6.085567168770093183, 8.089106282505264645, 30.88983724258081764 ) ) ;
#2515 = CARTESIAN_POINT ( 'NONE',  ( -3.486949376770267062, -3.461727099299702459, 79.76098970360638418 ) ) ;
#2516 = CARTESIAN_POINT ( 'NONE',  ( 2.778370600869467300, 6.896410090280287619, 66.54406221996698889 ) ) ;
#2517 = CARTESIAN_POINT ( 'NONE',  ( -3.895755245313230475, 6.757302670225739938, 83.00833333333848429 ) ) ;
#2518 = CARTESIAN_POINT ( 'NONE',  ( 7.320340038474908440, -1.966309259845545609, 70.50833333333838482 ) ) ;
#2519 = CARTESIAN_POINT ( 'NONE',  ( -6.970115530182461328, -0.9133380142183521455, 39.25833333332445818 ) ) ;
#2520 = CARTESIAN_POINT ( 'NONE',  ( 6.274812217553506599, 2.571340721194814272, 29.08704370996267485 ) ) ;
#2521 = CARTESIAN_POINT ( 'NONE',  ( -8.186792283638331114, 4.717482453074871351, 105.1666666666742884 ) ) ;
#2522 = CARTESIAN_POINT ( 'NONE',  ( 1.683084136024495692, 9.237996875508036609, 206.1098554542639079 ) ) ;
#2523 = CARTESIAN_POINT ( 'NONE',  ( 7.364404129562005963, 5.660760443897826732, 170.1015386061339711 ) ) ;
#2524 = CARTESIAN_POINT ( 'NONE',  ( -1.363217481652102769, -10.42148739139422275, 51.91666666666048968 ) ) ;
#2525 =( BOUNDED_SURFACE ( )  B_SPLINE_SURFACE ( 3, 2, ( 
 ( #93880, #25428, #3639 ),
 ( #117188, #2896, #24686 ),
 ( #81129, #14167, #11954 ),
 ( #104429, #70571, #106643 ),
 ( #49470, #1403, #116433 ),
 ( #60028, #105908, #26907 ),
 ( #57795, #72067, #94620 ),
 ( #26167, #140503, #117928 ),
 ( #37454, #23956, #663 ),
 ( #83339, #141236, #129220 ) ),
 .UNSPECIFIED., .F., .F., .F. ) 
 B_SPLINE_SURFACE_WITH_KNOTS ( ( 4, 2, 2, 2, 4 ),
 ( 3, 3 ),
 ( 0.000000000000000000, 0.001146744676928594664, 0.002293489353857189328, 0.003440234030785783992, 0.004586978707714378656 ),
 ( 0.000000000000000000, 1.000000000000000000 ),
 .UNSPECIFIED. ) 
 GEOMETRIC_REPRESENTATION_ITEM ( )  RATIONAL_B_SPLINE_SURFACE ( (
 ( 1.000000000000000000, 0.8996830679691314447, 1.000000000000000000),
 ( 1.000000000000000000, 0.9032269544635870284, 1.000000000000000000),
 ( 1.000000000000000000, 0.9066801190216262629, 1.000000000000000000),
 ( 1.000000000000000000, 0.9120434446199432443, 1.000000000000000000),
 ( 1.000000000000000000, 0.9139258662542167899, 1.000000000000000000),
 ( 1.000000000000000000, 0.9135853656732532135, 1.000000000000000000),
 ( 1.000000000000000000, 0.9112847777366994695, 1.000000000000000000),
 ( 1.000000000000000000, 0.9001162717425130744, 1.000000000000000000),
 ( 1.000000000000000000, 0.8914141517791286384, 1.000000000000000000),
 ( 1.000000000000000000, 0.8790787341636202568, 1.000000000000000000) ) ) 
 REPRESENTATION_ITEM ( '' )  SURFACE ( )  );
#2526 = CARTESIAN_POINT ( 'NONE',  ( 1.198945845391651277, 9.166544533711615372, 165.0916666666709034 ) ) ;
#2527 = CARTESIAN_POINT ( 'NONE',  ( -8.381066611804278921, 1.096127026775990387, 118.2317947272066476 ) ) ;
#2528 = CARTESIAN_POINT ( 'NONE',  ( -8.760112596684358266, -2.490513812408381433, 137.3175364664762128 ) ) ;
#2529 = CARTESIAN_POINT ( 'NONE',  ( -7.668318127312049981, -1.004732519282766523, 79.25833333333272890 ) ) ;
#2530 = CARTESIAN_POINT ( 'NONE',  ( -1.935229264851768827, 18.25610398615595287, 130.9229855664966067 ) ) ;
#2531 = CARTESIAN_POINT ( 'NONE',  ( -6.381092581165409783, -5.253404067779083420, 168.4879138862508228 ) ) ;
#2532 = CARTESIAN_POINT ( 'NONE',  ( -1.637401000691060871, -12.51609518285530775, 171.9166666666685899 ) ) ;
#2533 = CARTESIAN_POINT ( 'NONE',  ( 1.039005460343741527, -7.930144101266535017, 92.39846139385224433 ) ) ;
#2534 = CARTESIAN_POINT ( 'NONE',  ( 5.171448236590132197, 6.730794538756513568, 43.58333333333047932 ) ) ;
#2535 = CARTESIAN_POINT ( 'NONE',  ( 10.13326384191326213, 1.337127706749404066, 188.3968342394501292 ) ) ;
#2536 = CARTESIAN_POINT ( 'NONE',  ( -7.640211071044018531, -6.373870948523584268, 182.2689518570904283 ) ) ;
#2537 = CARTESIAN_POINT ( 'NONE',  ( 1.119760814400769133, -8.547069564833606137, 51.08333333333951742 ) ) ;
#2538 = CARTESIAN_POINT ( 'NONE',  ( 7.729232339334384250, -4.453761393083054188, 68.16666666666162655 ) ) ;
#2539 = CARTESIAN_POINT ( 'NONE',  ( 3.580889447227964428, 5.998069026748528820, 201.3042467699679605 ) ) ;
#2540 = CARTESIAN_POINT ( 'NONE',  ( -3.544127165138450941, 6.147222744593474175, 43.65833333333955579 ) ) ;
#2541 = ORIENTED_EDGE ( 'NONE', *, *, #134581, .F. ) ;
#2542 = CARTESIAN_POINT ( 'NONE',  ( -16.99506016546512299, 7.825879461785789637, 113.4087488516758100 ) ) ;
#2543 = CARTESIAN_POINT ( 'NONE',  ( 5.469756685466154345, -4.202336307063790244, 34.26820527280448658 ) ) ;
#2544 = CARTESIAN_POINT ( 'NONE',  ( 4.511104385322679988, -7.824942539986005308, 153.6583333333405790 ) ) ;
#2545 = CARTESIAN_POINT ( 'NONE',  ( 8.053722512476154449, 4.642964914540227639, 168.0083333333326436 ) ) ;
#2546 = CARTESIAN_POINT ( 'NONE',  ( 9.065852154500541715, 6.968329106280336305, 111.4166666666675241 ) ) ;
#2547 = CARTESIAN_POINT ( 'NONE',  ( -5.342638025697130644, 6.950453584217827441, 59.41666666666207419 ) ) ;
#2548 = CARTESIAN_POINT ( 'NONE',  ( -2.354659496824297538, -8.765404324863657948, 158.0182052727877817 ) ) ;
#2549 = CARTESIAN_POINT ( 'NONE',  ( 1.626984044969780330, 10.09025878919191399, 93.12237905356629142 ) ) ;
#2550 = CARTESIAN_POINT ( 'NONE',  ( 1.153248592166117081, 8.817443234942887287, 145.7416666666796345 ) ) ;
#2551 = CARTESIAN_POINT ( 'NONE',  ( 1.760910322340660805, 9.373322169768561807, 204.4175749534439888 ) ) ;
#2552 = CARTESIAN_POINT ( 'NONE',  ( -7.558739102290624956, 6.872437481682814209, 146.9475461461421730 ) ) ;
#2553 = CARTESIAN_POINT ( 'NONE',  ( 5.435935890367638912, 7.074953901017013713, 146.7583333333370774 ) ) ;
#2554 = CARTESIAN_POINT ( 'NONE',  ( 8.808895538674939019, 1.154033754143494628, 73.08333333333899873 ) ) ;
#2555 = CARTESIAN_POINT ( 'NONE',  ( 0.000000000000000000, 13.71556249999997412, 21.50000000000000000 ) ) ;
#2556 = CARTESIAN_POINT ( 'NONE',  ( 4.363240601379515304, 5.679130234452682835, 46.75833333333574160 ) ) ;
#2557 = CARTESIAN_POINT ( 'NONE',  ( -2.882028404918243414, 19.13375103782269449, 67.28306186045963955 ) ) ;
#2558 = CARTESIAN_POINT ( 'NONE',  ( -3.474036486191031781, 18.82816776633748290, 83.72804210309737982 ) ) ;
#2559 = CARTESIAN_POINT ( 'NONE',  ( 1.859805055513983563, 5.364126337916245824, 129.5004027521348746 ) ) ;
#2560 = CARTESIAN_POINT ( 'NONE',  ( 18.96837144561710886, -1.720907683705893421, 86.67839789296819220 ) ) ;
#2561 = CARTESIAN_POINT ( 'NONE',  ( -13.14672887176589633, -14.38994554053063091, 47.77683479918071896 ) ) ;
#2562 = B_SPLINE_SURFACE_WITH_KNOTS ( 'NONE', 1, 3, ( 
 ( #40278, #5731, #55811, #133515, #108009, #17734, #7188, #33259, #53018, #144785, #63598, #101700, #50830, #96721, #41004, #87628, #44516, #142602, #39544, #70105, #69367, #93405, #139273, #67861, #46019, #35505, #94144, #127265, #81392, #34758, #36238, #140021, #56558, #103956, #24215, #126523, #48246, #115968, #12951, #115234, #82118, #148321, #79902, #102456, #91165, #70832, #12218, #58063, #80648, #105429, #125779, #924, #103202, #46767, #34014, #116704, #138541, #127998, #114481, #137055, #58798, #22734, #92663, #104692, #24949, #1666, #13685, #113728, #23484, #47505, #45271, #10715, #59547, #68618, #11464, #2415, #36972, #82857, #57305, #181, #128734, #91923, #137799, #130973, #39189, #26435, #71580, #28658, #107650, #6097, #95619, #86548, #60285, #51933, #97824, #73817, #143704, #85818, #85081, #140766, #62503, #40646, #25689, #48990, #38453, #27917, #117445, #118185, #119671, #131710, #120403, #14427, #106166, #94881, #61029, #3155, #142977, #84347, #39923, #16644, #37718, #129484, #83602, #72330, #15167, #106903, #17374, #130229, #142243, #3906, #118929, #27173, #49734, #15905, #108381, #141503, #73068, #4636, #5372, #61769, #51206, #50474, #97099, #63239, #74551, #96359, #109112, #18838, #109848, #100786, #145925, #98563, #20315, #55640, #112809, #6836, #145172, #42855, #44345, #76003, #88753, #43597, #78222, #9796, #18104, #52669, #64707, #121126, #146656, #42107, #89498, #123345, #63970, #87278, #41379, #133166, #132431, #101530, #124090, #88011, #100044, #144435, #76734, #133896, #7571, #122604, #134638, #30109, #30840, #111320, #66194, #147401, #31584, #65451, #77480, #21060, #112059, #29383, #9055, #110580, #121868, #135385, #54883, #75272, #53400, #32333, #99299, #66944, #19577, #8311, #54143, #116518, #78978, #126349, #103775, #9, #70654, #138363, #92479, #91744, #115789, #21810, #102282, #124839, #113554, #93224, #34587, #137625, #103031, #127823, #148147, #23310, #125604, #69193, #56384, #139093, #12042, #12770, #136878, #10540, #35325, #45096, #80469, #57882, #58619, #115060, #36063, #136129, #57135, #81214, #67686, #33083, #750, #90989 ),
 ( #127086, #1484, #46587, #24040, #33837, #79730, #81940, #69925, #13507, #11296, #2233, #22558, #59366, #105248, #104512, #90246, #47326, #24768, #68442, #114307, #45844, #72152, #38270, #61588, #94706, #95440, #26990, #130792, #63065, #15723, #130049, #50292, #85640, #96177, #120230, #107470, #83422, #25508, #16467, #73633, #48067, #26249, #4456, #74377, #142067, #39009, #14989, #119491, #17201, #36793, #84166, #84903, #106726, #28481, #27739, #62321, #49555, #108204, #128552, #60111, #82680, #71400, #51029, #141322, #72889, #60851, #131537, #105991, #118750, #129304, #5194, #14248, #96921, #142802, #39748, #140586, #117269, #108938, #2980, #93964, #139838, #48816, #37535, #118009, #3725, #121690, #53961, #132259, #51759, #30669, #29210, #63795, #111878, #7395, #144993, #98385, #40476, #89316, #8132, #66010, #111140, #19402, #6660, #97654, #8871, #87835, #135202, #75828, #66760, #86375, #32148, #78035, #99862, #123902, #54699, #65276, #120957, #42674, #20874, #5925, #75100, #18663, #145744, #143535, #144260, #88575, #100604, #146475, #17932, #109675, #52497, #41206, #87100, #123164, #64533, #20138, #134458, #132992, #29937, #110406, #53224, #99124, #41931, #43413, #133721, #31404, #76558, #122428, #77299, #90061, #21624, #69744, #114120, #102846, #56199, #147219, #47145, #114872, #23859, #69006, #126164, #113370, #9615, #115608, #45658, #93044, #33650, #24588, #44159, #138918, #35879, #11854, #81760, #12594, #23124, #78791, #563, #127638, #112623, #135943, #125414, #57694, #55456, #102092, #103589, #58437, #104334, #101348, #32897, #124652, #147961, #67502, #81032, #22371, #126904, #46405, #10357, #44910, #90802, #136693, #79542, #68255, #1304, #11108, #80282, #56949, #148707, #91555, #137438, #34401, #92299, #138179, #35139, #49371, #4285, #85461, #38094, #3541, #72714, #108034, #118574, #142628, #83986, #105815, #47885, #38834, #96002, #70475, #48637, #129872, #96746, #26816, #15548, #37354, #141893, #39569, #59179, #106548, #61413, #129123, #50854, #107291, #50115, #71969, #84729, #2053, #82498, #105068, #93783, #73460, #14812, #117832, #83242, #5019 ) ),
 .UNSPECIFIED., .F., .F., .F.,
 ( 2, 2 ),
 ( 4, 2, 2, 2, 2, 2, 2, 2, 2, 2, 2, 2, 2, 2, 2, 2, 2, 2, 2, 2, 2, 2, 2, 2, 2, 2, 2, 2, 2, 2, 2, 2, 2, 2, 2, 2, 2, 2, 2, 2, 2, 2, 2, 2, 2, 2, 2, 2, 2, 2, 2, 2, 2, 2, 2, 2, 2, 2, 2, 2, 2, 2, 2, 2, 2, 2, 2, 2, 2, 2, 2, 2, 2, 2, 2, 2, 2, 2, 2, 2, 2, 2, 2, 2, 2, 2, 2, 2, 2, 2, 2, 2, 2, 2, 2, 2, 2, 2, 2, 2, 2, 2, 2, 2, 2, 2, 2, 2, 2, 2, 2, 2, 2, 2, 2, 2, 2, 2, 2, 2, 2, 2, 2, 2, 2, 2, 4 ),
 ( 0.000000000000000000, 1.000000000000000000 ),
 ( 0.000000000000000000, 0.007812500000000000000, 0.01562500000000000000, 0.02343750000000000000, 0.03125000000000000000, 0.03906250000000000000, 0.04687500000000000000, 0.05468750000000000000, 0.06250000000000000000, 0.07031250000000000000, 0.07812500000000000000, 0.08593750000000000000, 0.09375000000000000000, 0.1015625000000000000, 0.1093750000000000000, 0.1171875000000000000, 0.1250000000000000000, 0.1328125000000000000, 0.1406250000000000000, 0.1484375000000000000, 0.1562500000000000000, 0.1640625000000000000, 0.1718750000000000000, 0.1796875000000000000, 0.1875000000000000000, 0.1953125000000000000, 0.2031250000000000000, 0.2109375000000000000, 0.2187500000000000000, 0.2265625000000000000, 0.2343750000000000000, 0.2421875000000000000, 0.2500000000000000000, 0.2578125000000000000, 0.2656250000000000000, 0.2734375000000000000, 0.2812500000000000000, 0.2890625000000000000, 0.2968750000000000000, 0.3046875000000000000, 0.3125000000000000000, 0.3203125000000000000, 0.3281250000000000000, 0.3359375000000000000, 0.3437500000000000000, 0.3515625000000000000, 0.3593750000000000000, 0.3671875000000000000, 0.3750000000000000000, 0.3828125000000000000, 0.3906250000000000000, 0.3984375000000000000, 0.4062500000000000000, 0.4140625000000000000, 0.4218750000000000000, 0.4296875000000000000, 0.4375000000000000000, 0.4453125000000000000, 0.4531250000000000000, 0.4609375000000000000, 0.4687500000000000000, 0.4765625000000000000, 0.4843750000000000000, 0.4921875000000000000, 0.5000000000000000000, 0.5078125000000000000, 0.5156250000000000000, 0.5234375000000000000, 0.5312500000000000000, 0.5390625000000000000, 0.5468750000000000000, 0.5546875000000000000, 0.5625000000000000000, 0.5703125000000000000, 0.5781250000000000000, 0.5859375000000000000, 0.5937500000000000000, 0.6015625000000000000, 0.6093750000000000000, 0.6171875000000000000, 0.6250000000000000000, 0.6328125000000000000, 0.6406250000000000000, 0.6484375000000000000, 0.6562500000000000000, 0.6640625000000000000, 0.6718750000000000000, 0.6796875000000000000, 0.6875000000000000000, 0.6953125000000000000, 0.7031250000000000000, 0.7109375000000000000, 0.7187500000000000000, 0.7265625000000000000, 0.7343750000000000000, 0.7421875000000000000, 0.7500000000000000000, 0.7578125000000000000, 0.7656250000000000000, 0.7734375000000000000, 0.7812500000000000000, 0.7890625000000000000, 0.7968750000000000000, 0.8046875000000000000, 0.8125000000000000000, 0.8203125000000000000, 0.8281250000000000000, 0.8359375000000000000, 0.8437500000000000000, 0.8515625000000000000, 0.8593750000000000000, 0.8671875000000000000, 0.8750000000000000000, 0.8828125000000000000, 0.8906250000000000000, 0.8984375000000000000, 0.9062500000000000000, 0.9140625000000000000, 0.9218750000000000000, 0.9296875000000000000, 0.9375000000000000000, 0.9453125000000000000, 0.9531250000000000000, 0.9609375000000000000, 0.9687500000000000000, 0.9765625000000000000, 0.9812499447889728721 ),
 .UNSPECIFIED. ) ;
#2563 = CARTESIAN_POINT ( 'NONE',  ( 0.000000000000000000, 0.000000000000000000, 40.00000000000000711 ) ) ;
#2565 = CARTESIAN_POINT ( 'NONE',  ( -9.161359988952579414, -2.463024559736265662, 178.8416666666529125 ) ) ;
#2564 = CARTESIAN_POINT ( 'NONE',  ( -7.946432060453996193, 1.200532112860046574, 100.8023446751567462 ) ) ;
#2566 = CARTESIAN_POINT ( 'NONE',  ( 4.444077158725199261, -8.616149867599261825, 175.3280370421123564 ) ) ;
#2567 = CARTESIAN_POINT ( 'NONE',  ( 8.677318653669468418, 14.80508283842308970, 201.3022076067760793 ) ) ;
#2568 = CARTESIAN_POINT ( 'NONE',  ( -6.611579815500199686, 2.031495351558769258, 197.0749255443241736 ) ) ;
#2569 = CARTESIAN_POINT ( 'NONE',  ( -6.271077167879527181, 8.158566771911031523, 39.41666666667193653 ) ) ;
#2570 = CARTESIAN_POINT ( 'NONE',  ( 0.000000000000000000, 0.000000000000000000, -25.50000000000000355 ) ) ;
#2571 = CARTESIAN_POINT ( 'NONE',  ( -5.150466544907374100, 0.8599228159783984804, 102.1082597502148985 ) ) ;
#2572 = CARTESIAN_POINT ( 'NONE',  ( 2.942322496082829364, 4.150583392401589578, 91.41909726815801207 ) ) ;
#2573 = CARTESIAN_POINT ( 'NONE',  ( -5.258567672403083648, -9.125583152223613936, 60.16666666666230157 ) ) ;
#2574 = FACE_OUTER_BOUND ( 'NONE', #125608, .T. ) ;
#2575 = DIRECTION ( 'NONE',  ( -0.6930224154441262385, 0.04287775847706735283, -0.7196397915068144524 ) ) ;
#2576 = CARTESIAN_POINT ( 'NONE',  ( -1.562774531937487055, -4.459686517810207640, 67.80408387858584263 ) ) ;
#2577 = CARTESIAN_POINT ( 'NONE',  ( -6.271077167879527181, 8.158566771911031523, 39.41666666667193653 ) ) ;
#2578 = CARTESIAN_POINT ( 'NONE',  ( -7.490347601392755017, 2.011997523038215441, 81.15833333333951316 ) ) ;
#2579 = CARTESIAN_POINT ( 'NONE',  ( 7.236502928600126339, -9.414808070841585774, 136.4166666666480410 ) ) ;
#2580 = CARTESIAN_POINT ( 'NONE',  ( 4.427160861361073785, -5.759206913241666115, 53.24166666666550896 ) ) ;
#2581 = CARTESIAN_POINT ( 'NONE',  ( 9.088189566447022472, 0.3021404741312383457, 136.4477357736450358 ) ) ;
#2582 = CARTESIAN_POINT ( 'NONE',  ( 3.740033133330419535, 7.378046413100911138, 183.5743369125539743 ) ) ;
#2583 = CARTESIAN_POINT ( 'NONE',  ( 6.348243742704827497, 3.843710807851621336, 46.55816873495003705 ) ) ;
#2584 = CARTESIAN_POINT ( 'NONE',  ( 9.454941096984555315, 14.55567205105327311, 193.1661629086337371 ) ) ;
#2585 = CARTESIAN_POINT ( 'NONE',  ( -4.863337234779077534, 0.09522472674051486730, 73.82913493147329120 ) ) ;
#2587 = CARTESIAN_POINT ( 'NONE',  ( 6.640309786182156060, -1.783556207257943393, 28.64846139387098845 ) ) ;
#2586 = CARTESIAN_POINT ( 'NONE',  ( 5.873373070848773914, 2.881422867021424139, 45.91766266577848654 ) ) ;
#2588 = CARTESIAN_POINT ( 'NONE',  ( 11.43274866518117783, -3.071488372062171734, 134.3333333333068254 ) ) ;
#2589 = CARTESIAN_POINT ( 'NONE',  ( -2.426617767651036761, -9.923167004597180707, 79.47536999802321134 ) ) ;
#2590 = CARTESIAN_POINT ( 'NONE',  ( -10.98051427682985093, -6.329862197729069884, 181.8333333333361281 ) ) ;
#2591 = CARTESIAN_POINT ( 'NONE',  ( 3.747484430294498736, 6.503831350412441203, 66.99166666667673553 ) ) ;
#2593 = CARTESIAN_POINT ( 'NONE',  ( 1.279701200303010600, 9.783469997019206943, 128.9166666666648950 ) ) ;
#2592 = CARTESIAN_POINT ( 'NONE',  ( -5.028207061126104271, 0.9373559027402292854, 6.499625929126870538 ) ) ;
#2594 = CARTESIAN_POINT ( 'NONE',  ( -1.806400340028657903, -6.725313567081764532, 35.50833333333221731 ) ) ;
#2595 = CARTESIAN_POINT ( 'NONE',  ( 0.9247623261894010183, 7.071936742207341808, 45.09166666666581591 ) ) ;
#2596 = CARTESIAN_POINT ( 'NONE',  ( 6.275051378254341117, -3.615623900251335510, 51.99166666666351233 ) ) ;
#2597 = CARTESIAN_POINT ( 'NONE',  ( -0.6516506206507992616, 7.893739940001255562, 83.35048087337396794 ) ) ;
#2599 = CARTESIAN_POINT ( 'NONE',  ( -6.070962753854804106, -3.500173655111190385, 40.51820527279335238 ) ) ;
#2598 = CARTESIAN_POINT ( 'NONE',  ( 1.084702713395347518, -8.279245399844510800, 116.7682052728017652 ) ) ;
#2600 = CARTESIAN_POINT ( 'NONE',  ( -3.755821930789012608, -4.238970056732223490, 130.3133613060506661 ) ) ;
#2601 = CARTESIAN_POINT ( 'NONE',  ( 4.842963554663321624, -1.916799565077010881, 101.2068425501077229 ) ) ;
#2603 = ORIENTED_EDGE ( 'NONE', *, *, #94649, .T. ) ;
#2602 = CARTESIAN_POINT ( 'NONE',  ( -5.443198994101836163, -1.891222649632251825E-11, 57.62165173492252279 ) ) ;
#2604 = CARTESIAN_POINT ( 'NONE',  ( -6.387327563737505542, -4.909873740949023180, 97.59166666666097001 ) ) ;
#2605 = CARTESIAN_POINT ( 'NONE',  ( -1.107551338961801246, 8.453796049098963650, 124.2583333333412270 ) ) ;
#2606 = CARTESIAN_POINT ( 'NONE',  ( 5.547841055494255436, -0.2916565870988683806, 59.32218355330689263 ) ) ;
#2607 = CARTESIAN_POINT ( 'NONE',  ( 7.807557084390026603, -3.089767581256137152, 112.5684582821908464 ) ) ;
#2608 = CARTESIAN_POINT ( 'NONE',  ( -9.460940157491389613, 3.854030704268411878, 158.4787876721340751 ) ) ;
#2609 = CARTESIAN_POINT ( 'NONE',  ( -1.107689928479779651, 7.247202254079994965, 70.02875007206328917 ) ) ;
#2610 = CARTESIAN_POINT ( 'NONE',  ( 6.163807638892911278, -8.018984405334910193, 29.41666666666805696 ) ) ;
#2611 = CARTESIAN_POINT ( 'NONE',  ( -5.560113097605499988, -8.430217510911242940, 33.35593678954833763 ) ) ;
#2612 = CARTESIAN_POINT ( 'NONE',  ( 0.000000000000000000, 0.000000000000000000, -25.50000000000000355 ) ) ;
#2613 = CARTESIAN_POINT ( 'NONE',  ( -6.230006327213699180, -17.93605551886895810, 94.82595455313260402 ) ) ;
#2614 = CARTESIAN_POINT ( 'NONE',  ( 3.747484430294498736, 6.503831350412441203, 66.99166666667673553 ) ) ;
#2615 = EDGE_CURVE ( 'NONE', #52567, #28843, #85802, .T. ) ;
#2616 = CARTESIAN_POINT ( 'NONE',  ( 3.048644240446444442, 11.34774488376483070, 122.3333333333287953 ) ) ;
#2617 = CARTESIAN_POINT ( 'NONE',  ( 4.761435963166984031, 8.263052274286511789, 103.1666666666755248 ) ) ;
#2618 = CARTESIAN_POINT ( 'NONE',  ( 8.744283198718488137, -5.038800122314722074, 35.16666666667294550 ) ) ;
#2620 = CARTESIAN_POINT ( 'NONE',  ( 2.440180427395297169, -9.076356207937767095, 174.4916666666919411 ) ) ;
#2619 = CARTESIAN_POINT ( 'NONE',  ( -2.633790700569652810, 3.767016645178522083, 57.46191683735213473 ) ) ;
#2621 = EDGE_CURVE ( 'NONE', #143406, #122426, #71428, .T. ) ;
#2622 = CARTESIAN_POINT ( 'NONE',  ( 4.148701543514072831, 5.399965501337379514, 26.75833333333299180 ) ) ;
#2623 = CARTESIAN_POINT ( 'NONE',  ( 1.325398453513852104, 10.13257129588489747, 141.9166666666620245 ) ) ;
#2624 = CARTESIAN_POINT ( 'NONE',  ( -7.224821762391219870, -5.553490915579096132, 158.2416666666715059 ) ) ;
#2625 = CARTESIAN_POINT ( 'NONE',  ( 9.262419890432207481, 0.6281384159347680463, 127.3978473275830936 ) ) ;
#2626 = CARTESIAN_POINT ( 'NONE',  ( -9.484599254211140362, -7.290137693211427461, 141.4166666666131391 ) ) ;
#2627 = CARTESIAN_POINT ( 'NONE',  ( 9.788596286627617715, -0.9811099266641505334, 189.7259974071885154 ) ) ;
#2628 = CALENDAR_DATE ( 2024, 16, 12 ) ;
#2629 = CARTESIAN_POINT ( 'NONE',  ( 1.234003947281738567, 9.434368698527375585, 101.9166666666693288 ) ) ;
#2630 = CARTESIAN_POINT ( 'NONE',  ( -3.042788644279494470, 11.31868164096027130, 127.6666666666563543 ) ) ;
#2631 = CARTESIAN_POINT ( 'NONE',  ( -4.026309316366048385, 6.842919289968601326, 152.7905546683330442 ) ) ;
#2632 = CARTESIAN_POINT ( 'NONE',  ( 9.404522575772793047, -7.226217432484963510, 128.5833333333148403 ) ) ;
#2633 = CARTESIAN_POINT ( 'NONE',  ( -1.363217481503436357, -10.42148739155848070, 58.91666666667299523 ) ) ;
#2634 = CARTESIAN_POINT ( 'NONE',  ( 9.703609791074077506, 2.608750144885295441, 25.66666666666448293 ) ) ;
#2635 = CARTESIAN_POINT ( 'NONE',  ( 1.638472693999811991, -4.706594659698286165, 5.516015977828018890 ) ) ;
#2636 = CARTESIAN_POINT ( 'NONE',  ( 5.266523250422882718, 1.992239053708664054, 126.2349729548590318 ) ) ;
#2637 = CARTESIAN_POINT ( 'NONE',  ( 2.257427375640709055, -8.396325955070960134, 133.8416666666740298 ) ) ;
#2638 = CARTESIAN_POINT ( 'NONE',  ( 0.9019137009363964452, -6.882840205562100522, 32.39846139386870760 ) ) ;
#2639 = CARTESIAN_POINT ( 'NONE',  ( -10.58271084985110022, 2.843047056340497480, 77.33333333332905113 ) ) ;
#2640 = CARTESIAN_POINT ( 'NONE',  ( -6.940168088413930292, 5.332352530044187411, 65.58333333332252835 ) ) ;
#2641 = CARTESIAN_POINT ( 'NONE',  ( -18.16505265987322559, -4.302408013322200908, 116.0006959713072092 ) ) ;
#2642 = CARTESIAN_POINT ( 'NONE',  ( 7.508313365399094330, -0.9818838938130647342, 72.60153860612642518 ) ) ;
#2643 = CARTESIAN_POINT ( 'NONE',  ( 0.000000000000000000, 6.715562499999975898, 27.18487193946542391 ) ) ;
#2644 = CARTESIAN_POINT ( 'NONE',  ( 1.121989870945288015, 19.13080849757229274, 80.11648771525965174 ) ) ;
#2645 = CARTESIAN_POINT ( 'NONE',  ( -7.647731210834079363, 4.406787080469650952, 141.3416666666851711 ) ) ;
#2646 = CARTESIAN_POINT ( 'NONE',  ( 5.970011415241283537, -3.439809860252625473, 29.48179472719814953 ) ) ;
#2647 = EDGE_CURVE ( 'NONE', #84467, #86728, #42595, .T. ) ;
#2648 = CARTESIAN_POINT ( 'NONE',  ( 8.644352227967795343, -4.981203513218005696, 135.1666666666932031 ) ) ;
#2649 = CARTESIAN_POINT ( 'NONE',  ( -6.427571359934771245, 3.703530919125867182, 61.99166666666695136 ) ) ;
#2650 = CARTESIAN_POINT ( 'NONE',  ( 7.855678132871838137, -16.72474845051569403, 1.028635079318191980 ) ) ;
#2652 = CARTESIAN_POINT ( 'NONE',  ( -8.402168029351736678, -2.258997388825660479, 62.66666666666328922 ) ) ;
#2651 = CARTESIAN_POINT ( 'NONE',  ( 3.179853434357357234, -11.82870433002117139, 157.6666666666593528 ) ) ;
#2653 = CARTESIAN_POINT ( 'NONE',  ( 8.463624735590761006, -3.502724451542011508, 74.47312198754008250 ) ) ;
#2654 = CARTESIAN_POINT ( 'NONE',  ( -4.668980096263414481, -1.417946922991131675, 77.64435576800926242 ) ) ;
#2655 = CARTESIAN_POINT ( 'NONE',  ( -9.161359989394311398, -2.463024558953866183, 181.3515386061292247 ) ) ;
#2656 = CARTESIAN_POINT ( 'NONE',  ( -7.461284357902523645, -2.006141928417479736, 78.84166666665879575 ) ) ;
#2657 = CARTESIAN_POINT ( 'NONE',  ( 10.57452297560560517, -6.093684362738797766, 155.1666666666748426 ) ) ;
#2658 = CARTESIAN_POINT ( 'NONE',  ( -4.851700490597566251, -1.134566270107576491, 24.85398610825805576 ) ) ;
#2659 = CARTESIAN_POINT ( 'NONE',  ( -6.781254105438239144, -1.823388875896895467, 39.49166666666443604 ) ) ;
#2660 = CARTESIAN_POINT ( 'NONE',  ( -6.970115530312718910, -0.9133380141097863225, 39.90833333333642230 ) ) ;
#2661 = CARTESIAN_POINT ( 'NONE',  ( 10.35517063806703675, 14.16087521038138597, 180.8849325924837501 ) ) ;
#2662 = CARTESIAN_POINT ( 'NONE',  ( -10.71706360244179201, -16.19051317259388867, 64.00198859815567687 ) ) ;
#2663 = CARTESIAN_POINT ( 'NONE',  ( -6.108162830620058159, -4.695334683117532215, 80.10153860613493748 ) ) ;
#2664 = CARTESIAN_POINT ( 'NONE',  ( -15.58744958424652260, -7.723139080050937189, 191.4535051191834611 ) ) ;
#2665 = CARTESIAN_POINT ( 'NONE',  ( 2.591761609039467729, 9.647669252784389471, 22.33333333333590431 ) ) ;
#2666 = CARTESIAN_POINT ( 'NONE',  ( -7.777662287899295812, 5.975969704012043415, 125.5833333333263511 ) ) ;
#2667 = CARTESIAN_POINT ( 'NONE',  ( -6.074013028168099737, 2.261185705955063074, 97.09175522951032633 ) ) ;
#2668 = CARTESIAN_POINT ( 'NONE',  ( 4.425836725493139667, -5.637392812771094164, 69.78632478384571414 ) ) ;
#2669 = CARTESIAN_POINT ( 'NONE',  ( -6.271042360939008020, 1.073469887345585239, 169.5482724242721417 ) ) ;
#2670 = CARTESIAN_POINT ( 'NONE',  ( -7.319216828740438885, -0.9590352673599132904, 59.25833333331964781 ) ) ;
#2671 = CARTESIAN_POINT ( 'NONE',  ( -1.096912187711083009, 8.372518915562425335, 48.08333333333683868 ) ) ;
#2672 = CARTESIAN_POINT ( 'NONE',  ( -8.148281276307031362, 6.260791672275522579, 38.58333333332807769 ) ) ;
#2674 = EDGE_LOOP ( 'NONE', ( #44349, #112233, #68231, #9694, #39686, #15806, #95414, #123630 ) ) ;
#2673 = CARTESIAN_POINT ( 'NONE',  ( 7.322060797100032659, -1.456910705229259362, 75.45403169272918831 ) ) ;
#2675 = CARTESIAN_POINT ( 'NONE',  ( -8.335991754212916049, 6.405047819908176621, 158.5833333333495148 ) ) ;
#2677 = CARTESIAN_POINT ( 'NONE',  ( 6.885131303747939135, -3.967251980261207844, 91.99166666664662273 ) ) ;
#2676 = CARTESIAN_POINT ( 'NONE',  ( -5.828998097421105307, -4.480795625081690048, 58.24166666667856873 ) ) ;
#2678 = CARTESIAN_POINT ( 'NONE',  ( -14.01426770621165652, 12.94767934355417971, 83.91906266478163445 ) ) ;
#2679 = CARTESIAN_POINT ( 'NONE',  ( 2.699785680962835777, 5.904347795150817646, 14.09935988510213356 ) ) ;
#2680 = CARTESIAN_POINT ( 'NONE',  ( 4.686918425499694507, -8.129982502964104185, 173.0083333333497251 ) ) ;
#2681 = CARTESIAN_POINT ( 'NONE',  ( 3.395856350195099349, 5.893751424713544296, 26.99166666666741676 ) ) ;
#2682 = CARTESIAN_POINT ( 'NONE',  ( -4.011205490282256036, -6.961391294459638779, 96.99166666665573189 ) ) ;
#2683 = CARTESIAN_POINT ( 'NONE',  ( -1.221794472932694831, -9.341095182855307044, 173.2317947272031518 ) ) ;
#2684 = CARTESIAN_POINT ( 'NONE',  ( 0.9019137009363964452, -6.882840205562100522, 32.39846139386870760 ) ) ;
#2685 = CARTESIAN_POINT ( 'NONE',  ( 13.26464739045151298, -13.83548767425314097, 23.81633183673592669 ) ) ;
#2686 = CARTESIAN_POINT ( 'NONE',  ( 4.879919317784903399, 17.52513889748621523, 140.8481837496512696 ) ) ;
#2687 = CARTESIAN_POINT ( 'NONE',  ( 4.132532336046407018, -6.986717200331492350, 132.3333986516064726 ) ) ;
#2688 = CARTESIAN_POINT ( 'NONE',  ( -17.70823783287399777, -1.794942675504191731, 170.3383676269720581 ) ) ;
#2689 = CARTESIAN_POINT ( 'NONE',  ( -11.55606661180427963, 1.511733554464642637, 116.9166666666720715 ) ) ;
#2690 = CARTESIAN_POINT ( 'NONE',  ( 2.348803901115154247, -8.736341081767614369, 154.4916666666593414 ) ) ;
#2691 = CARTESIAN_POINT ( 'NONE',  ( -8.505162369858826565, -1.892576264103237094, 139.3737237939127738 ) ) ;
#2692 = CARTESIAN_POINT ( 'NONE',  ( -5.549833363397628894, -4.266256567952410705, 37.59166666666499879 ) ) ;
#2693 = CARTESIAN_POINT ( 'NONE',  ( -16.21339080898967921, 8.456253030748428046, 134.4707390247722287 ) ) ;
#2694 = CARTESIAN_POINT ( 'NONE',  ( 7.493767478140362037, 0.9818838938130730609, 69.90833333333900157 ) ) ;
#2695 = CARTESIAN_POINT ( 'NONE',  ( 2.583677806261380105, -4.362491360081475200, 22.46174362470591035 ) ) ;
#2696 = CARTESIAN_POINT ( 'NONE',  ( 0.9019136995835405068, -6.882840205633637076, 34.25833333333208941 ) ) ;
#2697 = CARTESIAN_POINT ( 'NONE',  ( -7.952771173774138447, 4.582601120564614661, 161.3416666666666686 ) ) ;
#2698 = EDGE_CURVE ( 'NONE', #132552, #71266, #125222, .T. ) ;
#2699 = CARTESIAN_POINT ( 'NONE',  ( -9.079269209114448458, 1.187521532071634800, 160.7416666666666458 ) ) ;
#2700 = CARTESIAN_POINT ( 'NONE',  ( -8.730167910533079834, 1.141824278887017874, 140.7416666666551066 ) ) ;
#2701 = CARTESIAN_POINT ( 'NONE',  ( -13.34818842819841755, -12.12750684491966524, 149.7817776897219915 ) ) ;
#2702 = CARTESIAN_POINT ( 'NONE',  ( 10.04362491727249385, 2.700126671162991876, 45.66666666666503005 ) ) ;
#2703 = CARTESIAN_POINT ( 'NONE',  ( -4.247383325433182755, 7.367382595993553274, 123.0083333333351447 ) ) ;
#2704 = VERTEX_POINT ( 'NONE', #126095 ) ;
#2705 = CARTESIAN_POINT ( 'NONE',  ( 7.443642586522197568, 4.291336835353774859, 128.0083333333369922 ) ) ;
#2706 = CARTESIAN_POINT ( 'NONE',  ( 8.507522688334052674, 6.539250990319299461, 64.41666666666331764 ) ) ;
#2707 = CARTESIAN_POINT ( 'NONE',  ( 3.724156460212708630, -13.85407418736277307, 50.66666666667460817 ) ) ;
#2708 = CARTESIAN_POINT ( 'NONE',  ( 7.674210975029086335, 7.037476151545915215, 151.4867060149605322 ) ) ;
#2709 = CARTESIAN_POINT ( 'NONE',  ( 7.190171266595396737, -4.143066020409446715, 109.4817947272029954 ) ) ;
#2710 = CARTESIAN_POINT ( 'NONE',  ( -6.725997984390931883, 5.167762067677493576, 119.8984613938769570 ) ) ;
#2711 = CARTESIAN_POINT ( 'NONE',  ( -5.609339052059914899, 4.309605836078206131, 44.26820527279564743 ) ) ;
#2712 = CARTESIAN_POINT ( 'NONE',  ( 7.971307047580332927, 2.143206716835917458, 111.3515386061329480 ) ) ;
#2713 = CARTESIAN_POINT ( 'NONE',  ( 7.443642586886073609, 4.291336834378015830, 128.6583333333253734 ) ) ;
#2714 = VERTEX_POINT ( 'NONE', #115540 ) ;
#2715 = CARTESIAN_POINT ( 'NONE',  ( 7.970045750445191146, -3.658869307142831317, 74.32124632569116329 ) ) ;
#2716 = CARTESIAN_POINT ( 'NONE',  ( -8.742183155706589659, -2.350373915187133900, 82.66666666667198626 ) ) ;
#2717 = CARTESIAN_POINT ( 'NONE',  ( 9.125357842682090492, -7.011678374629229715, 115.5833333333242763 ) ) ;
#2718 = CARTESIAN_POINT ( 'NONE',  ( 5.600526352550327047, 7.289124005036864418, 83.58333333333069959 ) ) ;
#2719 = CARTESIAN_POINT ( 'NONE',  ( 1.800544743208566612, -6.696250324417464483, 36.35153860613094423 ) ) ;
#2720 = CARTESIAN_POINT ( 'NONE',  ( 2.668173493807171059, -8.129567112565693421, 153.3964989421894529 ) ) ;
#2721 = CARTESIAN_POINT ( 'NONE',  ( 10.30131446671243012, -2.767423879150378241, 167.3333333332996631 ) ) ;
#2722 = CARTESIAN_POINT ( 'NONE',  ( 0.4185556104531343302, -2.347701185018598924, -0.4995721914586918611 ) ) ;
#2723 = CARTESIAN_POINT ( 'NONE',  ( 1.831338234903313600, -6.255231400099217964, 39.07178111826090117 ) ) ;
#2724 = CARTESIAN_POINT ( 'NONE',  ( 9.302794481373215518, 5.362884977347626148, 71.83333333334020665 ) ) ;
#2725 = CARTESIAN_POINT ( 'NONE',  ( 4.279596382078842964, 17.49935638901225943, 151.8174300773424932 ) ) ;
#2726 = CARTESIAN_POINT ( 'NONE',  ( -1.897776865139719327, -7.065328693903138557, 55.50833333334118436 ) ) ;
#2727 = CARTESIAN_POINT ( 'NONE',  ( -1.509816449477436207, -5.669942804634906075, 143.2660519504190688 ) ) ;
#2728 = CARTESIAN_POINT ( 'NONE',  ( 5.346474693199997574, 9.278103133283931214, 63.16666666667418184 ) ) ;
#2729 = CARTESIAN_POINT ( 'NONE',  ( 5.769907481349128453, -2.925965534623342190, 96.63445441824300985 ) ) ;
#2730 = CARTESIAN_POINT ( 'NONE',  ( -8.031965313297657616, 1.050429772472063927, 100.7416666666773466 ) ) ;
#2731 = CARTESIAN_POINT ( 'NONE',  ( 3.753381218625672755, -0.6360704047334327926, 24.62953128293521488 ) ) ;
#2732 = CARTESIAN_POINT ( 'NONE',  ( -4.250454129037612994, -9.293207237221551509, 173.6689114283325637 ) ) ;
#2733 = CARTESIAN_POINT ( 'NONE',  ( -8.170377853895054443, 2.194750575692989258, 121.1583333333385752 ) ) ;
#2734 = CARTESIAN_POINT ( 'NONE',  ( -4.226166155700419758, 2.345625487310395663, 71.69120878559289167 ) ) ;
#2735 = CARTESIAN_POINT ( 'NONE',  ( -12.99342764980560894, -11.56956172790104809, 192.3444730534097573 ) ) ;
#2736 = CARTESIAN_POINT ( 'NONE',  ( 5.489886050541584517, -8.665156365870791078, 37.83348220999330636 ) ) ;
#2737 = CARTESIAN_POINT ( 'NONE',  ( -10.28473485365776874, -14.23242690251457709, 183.0080317951551478 ) ) ;
#2738 = CARTESIAN_POINT ( 'NONE',  ( 4.274926550426906502, 7.418951238879167853, 126.9916666666570109 ) ) ;
#2739 = CARTESIAN_POINT ( 'NONE',  ( 0.000000000000000000, 9.890562499999976609, 28.49999999999999645 ) ) ;
#2740 = CARTESIAN_POINT ( 'NONE',  ( 6.247745196370040333, 4.802604212832648045, 87.59166666666480694 ) ) ;
#2741 = CARTESIAN_POINT ( 'NONE',  ( -3.702076018177655303, -4.746051820517362074, 150.4948652312681645 ) ) ;
#2742 = CARTESIAN_POINT ( 'NONE',  ( 6.741080034295132251, 5.181733732128757097, 44.41666666666950647 ) ) ;
#2743 = CARTESIAN_POINT ( 'NONE',  ( 2.686520174697841323, 18.79483991896772821, 18.63849899490558215 ) ) ;
#2744 = CARTESIAN_POINT ( 'NONE',  ( -8.742183155668870498, -2.350373915051807927, 75.66666666666242236 ) ) ;
#2745 = CARTESIAN_POINT ( 'NONE',  ( 8.680400543213149689, -2.331815365173572907, 153.0182052727905955 ) ) ;
#2746 = CARTESIAN_POINT ( 'NONE',  ( -5.360434635643564150, 3.680175674355235405, 22.14178112164664114 ) ) ;
#2747 = CARTESIAN_POINT ( 'NONE',  ( -2.853833104560037803, -9.809038410352147963, 172.5643719816080477 ) ) ;
#2748 = CARTESIAN_POINT ( 'NONE',  ( 2.143465828107354199, 9.682503492953147273, 142.9694595783937814 ) ) ;
#2749 = CARTESIAN_POINT ( 'NONE',  ( 4.856238977305191717, -6.317536379664079327, 92.59166666665706202 ) ) ;
#2750 = CARTESIAN_POINT ( 'NONE',  ( 3.580889447227964428, 5.998069026748528820, 201.3042467699679605 ) ) ;
#2751 = CARTESIAN_POINT ( 'NONE',  ( 4.148701542539633635, 5.399965502317352062, 26.75833333333224218 ) ) ;
#2752 = CARTESIAN_POINT ( 'NONE',  ( -8.845234537113684681, -5.099163917220210784, 41.83333333332792847 ) ) ;
#2753 = CARTESIAN_POINT ( 'NONE',  ( -0.1671424274851923963, 5.329176774359426716, 109.1735219388574052 ) ) ;
#2754 = CARTESIAN_POINT ( 'NONE',  ( -2.960396983684709049, -9.790013806469939794, 182.0343458561367811 ) ) ;
#2755 = CARTESIAN_POINT ( 'NONE',  ( -8.367940321623779099, -6.431981461412973111, 61.41666666667359920 ) ) ;
#2756 = CARTESIAN_POINT ( 'NONE',  ( 4.686918425499317920, -8.129982502964104185, 171.1484613938843040 ) ) ;
#2757 = CARTESIAN_POINT ( 'NONE',  ( -4.187019530461975947, -7.266431257390644660, 116.3416666666792025 ) ) ;
#2758 = CARTESIAN_POINT ( 'NONE',  ( 2.074674322147224803, -7.716295703022695740, 96.35153860613965549 ) ) ;
#2760 = CARTESIAN_POINT ( 'NONE',  ( -0.9933082070953330733, -7.595588690022226253, 75.74166666666911851 ) ) ;
#2759 = CARTESIAN_POINT ( 'NONE',  ( -4.247383325266798515, 7.367382595791991839, 125.5182052727917608 ) ) ;
#2762 = CARTESIAN_POINT ( 'NONE',  ( 1.074063561131351818, -8.197968266009915794, 38.08333333332700477 ) ) ;
#2761 = CARTESIAN_POINT ( 'NONE',  ( 3.983662264191984104, -6.909822651926557313, 93.00833333333643793 ) ) ;
#2763 = CARTESIAN_POINT ( 'NONE',  ( 3.571670389087063580, 6.198791387910783435, 46.99166666666425840 ) ) ;
#2764 = CARTESIAN_POINT ( 'NONE',  ( 0.9476109527829887913, -7.231941504299608248, 54.90833333333780075 ) ) ;
#2765 = CARTESIAN_POINT ( 'NONE',  ( 6.307250884849332273, -4.845953480983049566, 94.26820527279039652 ) ) ;
#2766 = CARTESIAN_POINT ( 'NONE',  ( 6.341952586557505711, 3.292322466856915320, 48.53401636331479807 ) ) ;
#2768 = CARTESIAN_POINT ( 'NONE',  ( -2.333385379252368441, -8.686242617211254569, 79.33333333334678628 ) ) ;
#2767 = CARTESIAN_POINT ( 'NONE',  ( -10.39439726944701547, 1.359671393308799381, 163.9166666666638434 ) ) ;
#2769 = CARTESIAN_POINT ( 'NONE',  ( 14.20354673498871634, -12.74852957404904608, 86.55582124815262546 ) ) ;
#2770 = CARTESIAN_POINT ( 'NONE',  ( 18.81986609176333403, -5.261186448659352699, 44.63430904561417378 ) ) ;
#2771 = CARTESIAN_POINT ( 'NONE',  ( 5.499856151104173030, -7.155030579147061864, 152.5916666666873880 ) ) ;
#2773 = ORIENTED_EDGE ( 'NONE', *, *, #117326, .F. ) ;
#2772 = CARTESIAN_POINT ( 'NONE',  ( -2.040094067290766144, 7.597593297930119505, 82.97566452923625491 ) ) ;
#2774 = CARTESIAN_POINT ( 'NONE',  ( 1.198945845391651277, 9.166544533711615372, 165.0916666666709034 ) ) ;
#2775 = CARTESIAN_POINT ( 'NONE',  ( 4.686918425499694507, -8.129982502964104185, 173.0083333333497251 ) ) ;
#2776 = CARTESIAN_POINT ( 'NONE',  ( 0.000000000000000000, 6.715562499999978563, 24.67500000000000071 ) ) ;
#2777 = CARTESIAN_POINT ( 'NONE',  ( -1.591703748062434087, -12.16699388434716589, 158.9166666666489220 ) ) ;
#2778 = ORIENTED_EDGE ( 'NONE', *, *, #44089, .T. ) ;
#2779 = CARTESIAN_POINT ( 'NONE',  ( 4.842963554663321624, -1.916799565077010881, 101.2068425501077229 ) ) ;
#2780 = VERTEX_POINT ( 'NONE', #67428 ) ;
#2781 = CARTESIAN_POINT ( 'NONE',  ( -2.433726674460367168, 1.133831506783623322, 7.959536140926783965 ) ) ;
#2782 = CARTESIAN_POINT ( 'NONE',  ( 6.299224585427161571, -5.051697865274802801, 97.53163519216148813 ) ) ;
#2783 = CARTESIAN_POINT ( 'NONE',  ( 7.190171266697903185, -4.143066020354146062, 113.8515386061342411 ) ) ;
#2784 = CARTESIAN_POINT ( 'NONE',  ( 9.621284214289367753, -2.584670826469145588, 127.3333333333306143 ) ) ;
#2785 = CARTESIAN_POINT ( 'NONE',  ( 3.708035488942202917, 6.519648689252921514, 65.68958678525540051 ) ) ;
#2787 = CARTESIAN_POINT ( 'NONE',  ( 1.852088602103586945, 6.895321130812672727, 46.15833333333488042 ) ) ;
#2786 = CARTESIAN_POINT ( 'NONE',  ( 16.82872357812128783, -7.950213818205360106, 7.958903133643612016 ) ) ;
#2788 = EDGE_CURVE ( 'NONE', #98921, #35783, #67963, .T. ) ;
#2789 = CARTESIAN_POINT ( 'NONE',  ( 7.119152413570559723, -4.102133312935707821, 28.16666666666357699 ) ) ;
#2791 = CARTESIAN_POINT ( 'NONE',  ( -7.801299484231793535, -2.097518454701563062, 99.49166666667105119 ) ) ;
#2790 = CARTESIAN_POINT ( 'NONE',  ( -5.035194336747990107, 6.563747225486141090, 178.8260138270244397 ) ) ;
#2792 = CARTESIAN_POINT ( 'NONE',  ( 1.800544744371722627, -6.696250323978611974, 34.49166666666362602 ) ) ;
#2793 = CARTESIAN_POINT ( 'NONE',  ( -2.663207313974374824, -8.245803176596400164, 120.0406076278675727 ) ) ;
#2794 = CARTESIAN_POINT ( 'NONE',  ( -5.144755099776284979, 2.957110529304453728, 75.89086704922607396 ) ) ;
#2795 = CARTESIAN_POINT ( 'NONE',  ( -1.907445832749413039, 9.635522708713370577, 175.7028045142266421 ) ) ;
#2796 = CARTESIAN_POINT ( 'NONE',  ( -9.075327250964303261, -0.2046546925529718897, 160.1942710726393102 ) ) ;
#2798 = CARTESIAN_POINT ( 'NONE',  ( -4.899588246262031710, -6.377042067438601691, 96.75833333333676478 ) ) ;
#2797 = CARTESIAN_POINT ( 'NONE',  ( -8.761744198338149658, 16.10316956100419361, 132.3419126325765376 ) ) ;
#2799 = CARTESIAN_POINT ( 'NONE',  ( 5.006857774395768068, 6.516624434626258733, 107.4083333333324788 ) ) ;
#2800 = CARTESIAN_POINT ( 'NONE',  ( -8.423822464430115176, -2.529032206736128163, 116.3045623930619854 ) ) ;
#2801 = CARTESIAN_POINT ( 'NONE',  ( -4.849342983123202444, -8.415572255787422407, 120.1666666666705652 ) ) ;
#2802 = CARTESIAN_POINT ( 'NONE',  ( 4.409807883054472910, 7.652972348588831686, 63.16666666666582586 ) ) ;
#2803 = CARTESIAN_POINT ( 'NONE',  ( 8.340385417077996522, -2.240438838795700605, 128.6484613938651762 ) ) ;
#2804 = CARTESIAN_POINT ( 'NONE',  ( 6.528522698413436132, 3.763894714076921222, 68.00833333333599739 ) ) ;
#2805 = CARTESIAN_POINT ( 'NONE',  ( -9.161359988952579414, -2.463024559736265662, 179.4916666666528897 ) ) ;
#2806 = CARTESIAN_POINT ( 'NONE',  ( -4.793332976528372313, 6.498864601206994607, 40.28608292809197877 ) ) ;
#2807 = CARTESIAN_POINT ( 'NONE',  ( -2.647347625624850487, 9.847232316014435938, 140.6666666666517926 ) ) ;
#2808 = CARTESIAN_POINT ( 'NONE',  ( 1.454611987872903356, -11.10514410141700736, 98.08333333332367943 ) ) ;
#2809 = CARTESIAN_POINT ( 'NONE',  ( 2.379073642423218171, 8.856250180388929749, 89.33333333332504367 ) ) ;
#2810 = CARTESIAN_POINT ( 'NONE',  ( 10.75159706977203378, -16.39006354023689127, 37.84213354750870195 ) ) ;
#2811 = CARTESIAN_POINT ( 'NONE',  ( -1.524253250919963998, 8.585308001290259838, 121.8931631406836686 ) ) ;
#2812 = CARTESIAN_POINT ( 'NONE',  ( 8.261223709389643233, -2.219164721347187452, 54.33333333333154513 ) ) ;
#2813 = CARTESIAN_POINT ( 'NONE',  ( 4.863337234779077534, -0.09522472674051486730, 73.82913493147329120 ) ) ;
#2814 = CARTESIAN_POINT ( 'NONE',  ( 4.526235146279756094, 5.323355910679626213, 50.76241548783681878 ) ) ;
#2815 = CARTESIAN_POINT ( 'NONE',  ( -1.806400338784517334, -6.725313567599407349, 35.50833333333252995 ) ) ;
#2816 = CARTESIAN_POINT ( 'NONE',  ( -6.122531396868428288, 3.527716880355936002, 41.34166666666667567 ) ) ;
#2818 = CARTESIAN_POINT ( 'NONE',  ( 7.021963870779547534, -9.135643337772364703, 116.4166666666559138 ) ) ;
#2817 = CARTESIAN_POINT ( 'NONE',  ( 6.314426436879519322, 8.218072459489802029, 50.58333333332902271 ) ) ;
#2819 = CARTESIAN_POINT ( 'NONE',  ( -4.197553052445034183, -1.459173866856544821, 48.01894108053787136 ) ) ;
#2820 = CARTESIAN_POINT ( 'NONE',  ( -18.99510970598433701, 3.502123683320232939, 75.30729889891230755 ) ) ;
#2821 = CARTESIAN_POINT ( 'NONE',  ( -2.797127403423311787, 6.070746731836023535, 186.4571048685718324 ) ) ;
#2822 = CARTESIAN_POINT ( 'NONE',  ( -1.897776866358101389, -7.065328693494248746, 56.15833333333593202 ) ) ;
#2823 = CARTESIAN_POINT ( 'NONE',  ( 2.663728005510912045, 4.790046735038367309, 117.0166590713226924 ) ) ;
#2824 = CARTESIAN_POINT ( 'NONE',  ( -6.446833250602902687, 4.953223010638822643, 102.4083333333323793 ) ) ;
#2825 = CARTESIAN_POINT ( 'NONE',  ( -4.545330803967148725, 6.910948812754815762, 174.8320313989947294 ) ) ;
#2826 = CARTESIAN_POINT ( 'NONE',  ( 11.21323437317283833, -3.129215880683867912, 167.1139004969226960 ) ) ;
#2827 = CARTESIAN_POINT ( 'NONE',  ( -4.246448915711579453, 3.296296477791408996, 112.6472605991592957 ) ) ;
#2828 = CARTESIAN_POINT ( 'NONE',  ( 4.233993842847694644, 7.347932385719226467, 50.16666666666510110 ) ) ;
#2829 = CARTESIAN_POINT ( 'NONE',  ( 16.25018338636083470, -1.063334008382085250, 166.7083333333291080 ) ) ;
#2830 = CARTESIAN_POINT ( 'NONE',  ( -9.064723321706463111, -1.187521532928590196, 159.9083333333360599 ) ) ;
#2831 = CARTESIAN_POINT ( 'NONE',  ( -4.104394144692236068, -4.942843771987169177, 170.7968273919600222 ) ) ;
#2832 = CARTESIAN_POINT ( 'NONE',  ( -3.054940924772470368, -2.676211182903413199, 29.74612751170132086 ) ) ;
#2833 = CARTESIAN_POINT ( 'NONE',  ( 9.172542724607081865, -1.199731007324358112, 93.91666666667624952 ) ) ;
#2834 = CARTESIAN_POINT ( 'NONE',  ( -4.319891332406024631, 5.619624546667407294, 43.24166666666680214 ) ) ;
#2835 = CARTESIAN_POINT ( 'NONE',  ( 5.449907554628318884, -7.090035950760721128, 69.41666666665908281 ) ) ;
#2836 = CARTESIAN_POINT ( 'NONE',  ( 3.884711537689132577, 5.759618547018819257, 114.8844156510491672 ) ) ;
#2837 = CARTESIAN_POINT ( 'NONE',  ( 6.865580351120575742, -5.275031596921834876, 134.2682052728173403 ) ) ;
#2838 = CARTESIAN_POINT ( 'NONE',  ( -1.443072181837088408, 10.00524742518073218, 121.4244690854869617 ) ) ;
#2839 = CARTESIAN_POINT ( 'NONE',  ( -5.947438304770370721, 17.16003367881013020, 145.2494115045175249 ) ) ;
#2840 = CARTESIAN_POINT ( 'NONE',  ( 3.354037107039962606, 18.48104396075609301, 108.1987430722846000 ) ) ;
#2841 = CARTESIAN_POINT ( 'NONE',  ( 2.821263738522148845, 9.818257895833969684, 140.8976128598461912 ) ) ;
#2842 = CARTESIAN_POINT ( 'NONE',  ( -5.434381712444720236, -9.430623114965980491, 80.16666666665317109 ) ) ;
#2843 = CARTESIAN_POINT ( 'NONE',  ( 2.799732152318451295, 5.133978098524549338, 140.2253840365049200 ) ) ;
#2845 = ORIENTED_EDGE ( 'NONE', *, *, #91729, .T. ) ;
#2844 = CARTESIAN_POINT ( 'NONE',  ( 2.582753059134371476, 5.371413962598276193, 76.86693538323062569 ) ) ;
#2846 = CARTESIAN_POINT ( 'NONE',  ( 4.294357637846808906, -7.448883724038382503, 49.83333333332880954 ) ) ;
#2847 = CARTESIAN_POINT ( 'NONE',  ( 8.904718559825530733, -1.164672906402366426, 152.6015386061239099 ) ) ;
#2848 = CARTESIAN_POINT ( 'NONE',  ( -8.141314610923267026, -2.188894979987468403, 116.9817947272138099 ) ) ;
#2849 = CARTESIAN_POINT ( 'NONE',  ( 4.375278589420569020, -0.7681535283993272678, 42.59722091440411162 ) ) ;
#2851 = CARTESIAN_POINT ( 'NONE',  ( 4.538234452635144578, 3.650163321964962737, 138.8244360438681611 ) ) ;
#2850 = CARTESIAN_POINT ( 'NONE',  ( -4.764135861527869942, 1.751400225007665235, 23.61736016804138671 ) ) ;
#2852 = CARTESIAN_POINT ( 'NONE',  ( 3.395856350263489087, 5.893751424577633458, 26.34166666666409640 ) ) ;
#2853 = CARTESIAN_POINT ( 'NONE',  ( -2.242008852850470024, -8.346227491098579421, 52.33333333334116588 ) ) ;
#2854 = CARTESIAN_POINT ( 'NONE',  ( -4.685049187407293481, -6.097877334909813207, 79.26820527279586770 ) ) ;
#2855 = CARTESIAN_POINT ( 'NONE',  ( 7.631291921417391322, 2.051830190426557010, 86.98179472719432681 ) ) ;
#2856 = CARTESIAN_POINT ( 'NONE',  ( 0.9476109540622692506, -7.231941504299029155, 54.25833333333436315 ) ) ;
#2858 = CARTESIAN_POINT ( 'NONE',  ( 5.098236630165158267, -1.116844627862156880, 99.54714458000350419 ) ) ;
#2857 = CARTESIAN_POINT ( 'NONE',  ( -9.101912172073355123, 5.244924573314614591, 158.1666666666666572 ) ) ;
#2859 = CARTESIAN_POINT ( 'NONE',  ( 2.729636837198205601, 5.467385352295981882, 82.95335878565367693 ) ) ;
#2860 = CARTESIAN_POINT ( 'NONE',  ( -17.52100279525317461, 6.336062802352516954, 8.492381020861357044 ) ) ;
#2861 = CARTESIAN_POINT ( 'NONE',  ( -1.198945846363993484, 9.151998646310063990, 164.2583333333476503 ) ) ;
#2862 = CARTESIAN_POINT ( 'NONE',  ( -3.969106573037110675, 7.238188561488873241, 166.7044597057372641 ) ) ;
#2863 = EDGE_CURVE ( 'NONE', #20759, #90178, #35449, .T. ) ;
#2864 = CARTESIAN_POINT ( 'NONE',  ( 9.253819858124138875, -1.210370159500382181, 172.6015386061013146 ) ) ;
#2865 = CARTESIAN_POINT ( 'NONE',  ( -6.108162829699550045, -4.695334683758926708, 78.24166666666636161 ) ) ;
#2866 = CARTESIAN_POINT ( 'NONE',  ( -5.352432390098107895, -0.9401186091986301063, 113.5834739504608422 ) ) ;
#2867 = CARTESIAN_POINT ( 'NONE',  ( -4.011205490282256036, -6.961391294459638779, 98.85153860613168320 ) ) ;
#2868 = CARTESIAN_POINT ( 'NONE',  ( -6.463161161960369938, 0.5921936973984818220, 9.946683622399460134 ) ) ;
#2869 = CARTESIAN_POINT ( 'NONE',  ( 6.528522698002555025, 3.763894715247602551, 68.00833333332577979 ) ) ;
#2870 = DIRECTION ( 'NONE',  ( 0.8087382051903249103, -0.5881687814441803885, 0.000000000000000000 ) ) ;
#2871 = CARTESIAN_POINT ( 'NONE',  ( -9.544104941889509419, 7.333486962067780723, 145.5833333333405335 ) ) ;
#2872 = CARTESIAN_POINT ( 'NONE',  ( -12.58882462007697889, -1.648825313921849611, 176.0833333333342807 ) ) ;
#2873 = CARTESIAN_POINT ( 'NONE',  ( -4.863337234779077534, 0.09522472674051486730, 73.82913493147329120 ) ) ;
#2874 = CARTESIAN_POINT ( 'NONE',  ( 1.760712075658264597, 6.555306004587547086, 25.50833333333590502 ) ) ;
#2875 = CARTESIAN_POINT ( 'NONE',  ( -9.332547486642921442, -1.222579633979375968, 96.08333333332545578 ) ) ;
#2876 = ORIENTED_EDGE ( 'NONE', *, *, #1519, .T. ) ;
#2878 = B_SPLINE_SURFACE_WITH_KNOTS ( 'NONE', 1, 3, ( 
 ( #67764, #68518, #112884, #137701, #45176, #90321, #12120, #46667, #91067, #114383, #23388, #33919, #103854, #9134, #100864, #136209, #67021, #20392, #10617, #32409, #66271, #112135, #136958, #33163, #79055, #124920, #9872, #54959, #78299, #146732, #55717, #43673, #124170, #135462, #21888, #113633, #89577, #21138, #79805, #125681, #117347, #36140, #37614, #47405, #116598, #93304, #129380, #95519, #127901, #58699, #82018, #141399, #61666, #1563, #107548, #105329, #138440, #50371, #49632, #140664, #139171, #82757, #59446, #3053, #4535, #12851, #24847, #118084, #127164, #26329, #35403, #3805, #106802, #118826, #81293, #128632, #72228, #70732, #24118, #25586, #48891, #106066, #60929, #70005, #38348, #83498, #84246, #115868, #104590, #94041, #13583, #15066, #14325, #2313, #48144, #139917, #94782, #36871, #71478, #60186, #130124, #15805, #27072, #72967, #131608, #99200, #39823, #51106, #74452, #120305, #65352, #30746, #28557, #109749, #75174, #142877, #144334, #5270, #17276, #96998, #87177, #53301, #85714, #16543, #63140, #145072, #19479, #108280, #111218, #109016, #96255, #8211, #7470, #98462, #5998, #40548, #51836, #6736, #142142, #119569, #97726, #75902, #84979, #133066, #39085, #110483, #64608, #76635, #130869, #86448, #30010, #143605, #27816, #132331, #52569, #63869, #18739, #73712, #62403, #18005, #42008, #121769, #87912, #133795, #122505, #29286, #41280, #121029, #145824, #92193, #93680, #71112, #139548, #23015, #13222, #69638, #36508, #82396, #68145, #25224, #68897, #128270, #148602, #34294, #46295, #35775, #77378, #45550, #42754, #114761, #138072, #23756, #57582, #127534, #11742, #103483, #70374, #123242, #455, #134536, #10997, #35034, #80926, #92939, #137333, #81656, #126797, #126055, #116986, #54042, #115504, #138811, #31484, #56840, #12490, #58335, #24484, #80176, #116237, #104228, #1199, #99943, #88655, #47041, #59073, #104963, #1944, #47783, #20214, #114009, #102736, #91446, #96643, #141788, #14707, #13964, #94421, #73350, #72611, #118471, #15444, #95160, #40202, #60568, #97376, #49267, #16926, #106444, #117726, #141042, #37993, #131981, #143257, #83882 ),
 ( #108660, #62788, #86096, #3438, #84621, #59827, #85357, #38730, #61309, #50753, #105710, #142523, #130512, #26715, #28935, #5654, #2696, #119953, #51485, #27457, #25968, #74828, #119206, #28195, #48529, #39467, #50010, #107186, #140301, #4917, #37248, #62048, #131254, #129767, #16180, #4185, #83139, #107931, #74097, #129019, #71863, #95898, #7106, #89023, #42382, #145450, #41648, #111586, #20585, #133434, #98100, #6375, #52215, #98835, #120682, #88285, #53672, #134908, #123612, #132703, #143980, #54411, #76273, #7842, #29653, #17654, #66465, #101058, #135651, #63520, #31855, #109391, #134167, #40925, #77748, #19111, #77004, #87548, #99570, #18379, #19846, #75544, #144704, #121401, #8580, #112330, #110119, #86821, #64245, #9328, #43867, #52937, #89769, #30381, #122141, #32605, #55162, #122872, #64985, #110849, #31111, #65718, #100314, #146190, #43124, #146928, #67211, #69469, #93510, #92770, #46871, #58903, #78496, #68721, #115338, #113831, #139378, #22840, #92025, #46123, #1028, #124365, #101799, #285, #138646, #58166, #70207, #12320, #35609, #113080, #126627, #102558, #21334, #114587, #116071, #10068, #13057, #45372, #81491, #137899, #104795, #1773, #90517, #47612, #91269, #55913, #22082, #56661, #11566, #104059, #147670, #67965, #44620, #137158, #57409, #34861, #80005, #127367, #34118, #125883, #24318, #136404, #103307, #33360, #79255, #80753, #23588, #125120, #10818, #148426, #107009, #106270, #73924, #5477, #61137, #119035, #85186, #38559, #50581, #13794, #105537, #140874, #71688, #16008, #15272, #37078, #36342, #116814, #95725, #94988, #37824, #83709, #117552, #62608, #82966, #119778, #14534, #39297, #128842, #140130, #60392, #3264, #51312, #16752, #49097, #49841, #82225, #4012, #118293, #96467, #131080, #48355, #59656, #61874, #129593, #72439, #94251, #128101, #28023, #108486, #97201, #25056, #142350, #70941, #141610, #2526, #25797, #26544, #84452, #130338, #27283, #73174, #107758, #4743, #20410, #41479, #31679, #123439, #97922, #8410, #42951, #143806, #109946, #86649, #99400, #30209, #18208, #100142, #52034, #87378, #9154, #133266, #76103, #40750 ) ),
 .UNSPECIFIED., .F., .F., .F.,
 ( 2, 2 ),
 ( 4, 2, 2, 2, 2, 2, 2, 2, 2, 2, 2, 2, 2, 2, 2, 2, 2, 2, 2, 2, 2, 2, 2, 2, 2, 2, 2, 2, 2, 2, 2, 2, 2, 2, 2, 2, 2, 2, 2, 2, 2, 2, 2, 2, 2, 2, 2, 2, 2, 2, 2, 2, 2, 2, 2, 2, 2, 2, 2, 2, 2, 2, 2, 2, 2, 2, 2, 2, 2, 2, 2, 2, 2, 2, 2, 2, 2, 2, 2, 2, 2, 2, 2, 2, 2, 2, 2, 2, 2, 2, 2, 2, 2, 2, 2, 2, 2, 2, 2, 2, 2, 2, 2, 2, 2, 2, 2, 2, 2, 2, 2, 2, 2, 2, 2, 2, 2, 2, 2, 2, 2, 2, 2, 2, 2, 2, 4 ),
 ( 0.000000000000000000, 1.000000000000000000 ),
 ( 0.000000000000000000, 0.007812500000000000000, 0.01562500000000000000, 0.02343750000000000000, 0.03125000000000000000, 0.03906250000000000000, 0.04687500000000000000, 0.05468750000000000000, 0.06250000000000000000, 0.07031250000000000000, 0.07812500000000000000, 0.08593750000000000000, 0.09375000000000000000, 0.1015625000000000000, 0.1093750000000000000, 0.1171875000000000000, 0.1250000000000000000, 0.1328125000000000000, 0.1406250000000000000, 0.1484375000000000000, 0.1562500000000000000, 0.1640625000000000000, 0.1718750000000000000, 0.1796875000000000000, 0.1875000000000000000, 0.1953125000000000000, 0.2031250000000000000, 0.2109375000000000000, 0.2187500000000000000, 0.2265625000000000000, 0.2343750000000000000, 0.2421875000000000000, 0.2500000000000000000, 0.2578125000000000000, 0.2656250000000000000, 0.2734375000000000000, 0.2812500000000000000, 0.2890625000000000000, 0.2968750000000000000, 0.3046875000000000000, 0.3125000000000000000, 0.3203125000000000000, 0.3281250000000000000, 0.3359375000000000000, 0.3437500000000000000, 0.3515625000000000000, 0.3593750000000000000, 0.3671875000000000000, 0.3750000000000000000, 0.3828125000000000000, 0.3906250000000000000, 0.3984375000000000000, 0.4062500000000000000, 0.4140625000000000000, 0.4218750000000000000, 0.4296875000000000000, 0.4375000000000000000, 0.4453125000000000000, 0.4531250000000000000, 0.4609375000000000000, 0.4687500000000000000, 0.4765625000000000000, 0.4843750000000000000, 0.4921875000000000000, 0.5000000000000000000, 0.5078125000000000000, 0.5156250000000000000, 0.5234375000000000000, 0.5312500000000000000, 0.5390625000000000000, 0.5468750000000000000, 0.5546875000000000000, 0.5625000000000000000, 0.5703125000000000000, 0.5781250000000000000, 0.5859375000000000000, 0.5937500000000000000, 0.6015625000000000000, 0.6093750000000000000, 0.6171875000000000000, 0.6250000000000000000, 0.6328125000000000000, 0.6406250000000000000, 0.6484375000000000000, 0.6562500000000000000, 0.6640625000000000000, 0.6718750000000000000, 0.6796875000000000000, 0.6875000000000000000, 0.6953125000000000000, 0.7031250000000000000, 0.7109375000000000000, 0.7187500000000000000, 0.7265625000000000000, 0.7343750000000000000, 0.7421875000000000000, 0.7500000000000000000, 0.7578125000000000000, 0.7656250000000000000, 0.7734375000000000000, 0.7812500000000000000, 0.7890625000000000000, 0.7968750000000000000, 0.8046875000000000000, 0.8125000000000000000, 0.8203125000000000000, 0.8281250000000000000, 0.8359375000000000000, 0.8437500000000000000, 0.8515625000000000000, 0.8593750000000000000, 0.8671875000000000000, 0.8750000000000000000, 0.8828125000000000000, 0.8906250000000000000, 0.8984375000000000000, 0.9062500000000000000, 0.9140625000000000000, 0.9218750000000000000, 0.9296875000000000000, 0.9375000000000000000, 0.9453125000000000000, 0.9531250000000000000, 0.9609375000000000000, 0.9687500000000000000, 0.9765625000000000000, 0.9812499447889728721 ),
 .UNSPECIFIED. ) ;
#2877 = CARTESIAN_POINT ( 'NONE',  ( -8.858145785957646012, 4.412943375655804523, 176.4930944111621898 ) ) ;
#2879 = VERTEX_POINT ( 'NONE', #80213 ) ;
#2880 = CARTESIAN_POINT ( 'NONE',  ( 7.857738966908285327, 6.039889964153520197, 124.4166666666693857 ) ) ;
#2881 = CARTESIAN_POINT ( 'NONE',  ( 10.26948301255116114, -5.917870323328419779, 128.1666666666839944 ) ) ;
#2882 = CARTESIAN_POINT ( 'NONE',  ( 9.142265457980501608, 2.056036423669962421, 148.0971974646372757 ) ) ;
#2883 = CARTESIAN_POINT ( 'NONE',  ( 1.496587095600034889, 2.796727622707043892, 13.77495909254687234 ) ) ;
#2884 = CARTESIAN_POINT ( 'NONE',  ( -7.461284358468393663, -2.006141927351764220, 78.84166666666240531 ) ) ;
#2885 = CARTESIAN_POINT ( 'NONE',  ( -11.21425744551459225, 14.77122782544927482, 123.5957637600055961 ) ) ;
#2886 = CARTESIAN_POINT ( 'NONE',  ( -7.224821763159930299, -5.553490914887037277, 157.5916666666997230 ) ) ;
#2887 = CARTESIAN_POINT ( 'NONE',  ( -1.188306694031878497, 9.070721512637915041, 88.08333333333871451 ) ) ;
#2888 = CARTESIAN_POINT ( 'NONE',  ( 10.20530073276336758, 1.336822766784203420, 153.0833333333414998 ) ) ;
#2889 = CARTESIAN_POINT ( 'NONE',  ( -2.303115637954868955, 8.566333518802343505, 141.9817947271863545 ) ) ;
#2890 = CARTESIAN_POINT ( 'NONE',  ( 5.522288732461509753, 9.583143096301448338, 90.16666666667495633 ) ) ;
#2891 = CARTESIAN_POINT ( 'NONE',  ( 2.774514661701234175, 10.32769950502365752, 69.33333333332328152 ) ) ;
#2892 = CARTESIAN_POINT ( 'NONE',  ( -4.226727354895669642, 15.72415738159313037, 167.6666666666846197 ) ) ;
#2893 = CARTESIAN_POINT ( 'NONE',  ( 7.800251192410416756, -4.494694100538485060, 149.4817947272190395 ) ) ;
#2894 = CARTESIAN_POINT ( 'NONE',  ( -2.333385379252368441, -8.686242617211254569, 79.33333333334678628 ) ) ;
#2895 = CARTESIAN_POINT ( 'NONE',  ( -12.28278648085833780, 3.299929687836876013, 177.3333333333479231 ) ) ;
#2896 = CARTESIAN_POINT ( 'NONE',  ( -7.814481518722306674, -6.393232558619908801, 180.1747241180731010 ) ) ;
#2897 = CARTESIAN_POINT ( 'NONE',  ( -17.56842746354143614, -3.370228439590233549, 160.6508219839346054 ) ) ;
#2898 = EDGE_CURVE ( 'NONE', #84599, #121030, #3262, .T. ) ;
#2899 = CARTESIAN_POINT ( 'NONE',  ( 6.307250884026400328, -4.845953481667474527, 91.75833333334294650 ) ) ;
#2900 = CARTESIAN_POINT ( 'NONE',  ( 6.741080034295132251, 5.181733732128757097, 44.41666666666950647 ) ) ;
#2901 = CARTESIAN_POINT ( 'NONE',  ( -1.199243888705302075, -6.143516453665140098, 162.3508782074890462 ) ) ;
#2902 = CARTESIAN_POINT ( 'NONE',  ( -4.288438879760317235, 2.928281897298547154, 100.3374800743253985 ) ) ;
#2903 = CARTESIAN_POINT ( 'NONE',  ( 5.581297182319083561, 3.025606437506672908, 48.88629035933640665 ) ) ;
#2904 = CARTESIAN_POINT ( 'NONE',  ( 4.585671906455679903, 3.890594255025647819, 149.8154384891056452 ) ) ;
#2905 = CARTESIAN_POINT ( 'NONE',  ( 5.467916245852289414, -5.567357810446353916, 146.8598163699267332 ) ) ;
#2906 = CARTESIAN_POINT ( 'NONE',  ( 7.495211229657807728, -4.318880060489046713, 131.9916666666710796 ) ) ;
#2907 = CARTESIAN_POINT ( 'NONE',  ( -6.556688281540979268, 2.126225561558582555, 111.6214796228588710 ) ) ;
#2908 = CARTESIAN_POINT ( 'NONE',  ( -6.945657029922609915, -5.338951856964683884, 138.2416666666354388 ) ) ;
#2909 = CARTESIAN_POINT ( 'NONE',  ( 4.985921364759965613, 4.886380094825108600, 200.4781243962273436 ) ) ;
#2910 = CARTESIAN_POINT ( 'NONE',  ( -11.28222805132778817, 5.745899472300239452, 177.9999970554180493 ) ) ;
#2911 = CARTESIAN_POINT ( 'NONE',  ( -4.899588245401443665, -6.377042068043733636, 99.26820527280166573 ) ) ;
#2912 = EDGE_CURVE ( 'NONE', #28575, #141690, #133881, .T. ) ;
#2913 = CARTESIAN_POINT ( 'NONE',  ( -5.325761305671775858, -8.724536689216407126, 128.5902364285334727 ) ) ;
#2914 = CARTESIAN_POINT ( 'NONE',  ( 12.11277891775922022, -3.254241424707078334, 167.3333333332996915 ) ) ;
#2915 = CARTESIAN_POINT ( 'NONE',  ( 3.807848225115124219, -6.604782688636342769, 73.65833333331909216 ) ) ;
#2916 = CARTESIAN_POINT ( 'NONE',  ( -1.121989870945288015, -19.13080849757229274, 80.11648771525965174 ) ) ;
#2917 = EDGE_LOOP ( 'NONE', ( #15422, #110120, #72225, #125682 ) ) ;
#2918 = CARTESIAN_POINT ( 'NONE',  ( -7.931142839521161392, -2.027945565472192513, 74.83034016050963544 ) ) ;
#2919 = CARTESIAN_POINT ( 'NONE',  ( -8.792553311542899763, 0.09673788738130445486, 136.2692753691942471 ) ) ;
#2920 = CARTESIAN_POINT ( 'NONE',  ( -2.073939039894195702, -6.467932497705451311, 50.14863759816859812 ) ) ;
#2921 = CARTESIAN_POINT ( 'NONE',  ( 9.020415669427974237, -2.423191891496226269, 171.1583333333230712 ) ) ;
#2922 = CARTESIAN_POINT ( 'NONE',  ( -4.538647609667284755, -7.876511183454288911, 156.9916666666798903 ) ) ;
#2923 = CARTESIAN_POINT ( 'NONE',  ( 11.40368542219016312, 3.065632776392227310, 125.6666666666630192 ) ) ;
#2924 = CARTESIAN_POINT ( 'NONE',  ( -8.141314610923267026, -2.188894979987468403, 116.9817947272138099 ) ) ;
#2925 = CARTESIAN_POINT ( 'NONE',  ( 8.206515962499727479, -1.073278400180840420, 108.2317947272163110 ) ) ;
#2926 = CARTESIAN_POINT ( 'NONE',  ( 9.254432153535478989, -5.332831593244886648, 175.1666666666770027 ) ) ;
#2927 = CARTESIAN_POINT ( 'NONE',  ( -9.630493401099437634, -12.53303943088902628, 133.5833333333100938 ) ) ;
#2928 = CARTESIAN_POINT ( 'NONE',  ( -4.689324010540871335, -3.116383305265488346, 62.34071078085286643 ) ) ;
#2929 = CARTESIAN_POINT ( 'NONE',  ( -5.642439006953845926, -2.018500753175805240, 150.7835653063917789 ) ) ;
#2930 = CARTESIAN_POINT ( 'NONE',  ( 9.118403824146891878, -3.915915366544458820, 148.1856432878877570 ) ) ;
#2931 = CARTESIAN_POINT ( 'NONE',  ( -8.381066611773729136, 1.096127025682569256, 120.7416666666898379 ) ) ;
#2932 = CARTESIAN_POINT ( 'NONE',  ( -2.532725175343601087, -3.746388092602272568, 51.37746551019094454 ) ) ;
#2933 = CARTESIAN_POINT ( 'NONE',  ( 4.197553052445034183, 1.459173866856544821, 48.01894108053787136 ) ) ;
#2934 = CARTESIAN_POINT ( 'NONE',  ( 4.464104956374653099, -2.235969211050749639, 9.925640311985219455 ) ) ;
#2935 = CARTESIAN_POINT ( 'NONE',  ( -7.165212944069027756, 4.134746240134821171, 190.0519171986173035 ) ) ;
#2936 = CARTESIAN_POINT ( 'NONE',  ( 6.580091341015420703, -3.791437940375897764, 69.48179472719618843 ) ) ;
#2937 = CARTESIAN_POINT ( 'NONE',  ( -1.016156833687965610, 7.755593452103982877, 86.76820527280412421 ) ) ;
#2938 = CARTESIAN_POINT ( 'NONE',  ( 2.561826694958727391, 9.536280432660241502, 129.3333333333429778 ) ) ;
#2939 = CARTESIAN_POINT ( 'NONE',  ( 9.202863510523384249, 5.305288368092948126, 171.8333333333230826 ) ) ;
#2941 = CARTESIAN_POINT ( 'NONE',  ( 10.33421206693367012, -1.351793168215482455, 53.91666666666156260 ) ) ;
#2940 = CARTESIAN_POINT ( 'NONE',  ( -2.263282971352866824, -8.425389198222388742, 136.1583333333433927 ) ) ;
#2942 = CARTESIAN_POINT ( 'NONE',  ( 10.20455738962923142, 15.98938262541967070, 91.26966268899644774 ) ) ;
#2943 = CARTESIAN_POINT ( 'NONE',  ( 5.353144104167138373, -2.583867323573768360, 148.0666578600134073 ) ) ;
#2944 = CARTESIAN_POINT ( 'NONE',  ( 7.731838400933395583, 1.759379582820793875, 90.50523717630015597 ) ) ;
#2946 = CARTESIAN_POINT ( 'NONE',  ( -8.829653180530062428, 4.321095753939173889, 188.6001006516668497 ) ) ;
#2945 = CARTESIAN_POINT ( 'NONE',  ( 0.000000000000000000, 8.030690560534555544, 28.49999999999999645 ) ) ;
#2947 = CARTESIAN_POINT ( 'NONE',  ( 17.45480985183691303, -8.244362818396412607, 71.60589363122775808 ) ) ;
#2950 = VERTEX_POINT ( 'NONE', #84655 ) ;
#2949 = CARTESIAN_POINT ( 'NONE',  ( -7.124021137001809834, -0.9499787245939003144, 123.6232323058350460 ) ) ;
#2948 = CARTESIAN_POINT ( 'NONE',  ( 0.07446252431607072730, 8.350463017876412763, 67.61157555470030900 ) ) ;
#2951 = CARTESIAN_POINT ( 'NONE',  ( 1.852088601950190316, 6.895321130729501036, 45.50833333333312680 ) ) ;
#2952 = CARTESIAN_POINT ( 'NONE',  ( 0.000000000000000000, 9.890562499999976609, 28.49999999999999645 ) ) ;
#2953 = EDGE_LOOP ( 'NONE', ( #89321, #112116, #80021, #82862 ) ) ;
#2954 = CARTESIAN_POINT ( 'NONE',  ( -5.960955898258852415, 8.274181858664826805, 38.47947841334867292 ) ) ;
#2955 = CARTESIAN_POINT ( 'NONE',  ( 4.604638464092678518, 3.264716451438987921, 129.4825369450822734 ) ) ;
#2956 = CARTESIAN_POINT ( 'NONE',  ( 4.626765070496198007, 4.555279162335387433, 30.04684351971938483 ) ) ;
#2957 = ORIENTED_EDGE ( 'NONE', *, *, #58726, .F. ) ;
#2958 = CARTESIAN_POINT ( 'NONE',  ( 1.284463446970107947, 18.13118745840339230, 141.5597628018600176 ) ) ;
#2959 = CARTESIAN_POINT ( 'NONE',  ( -10.03075008349543928, -1.313974140198548746, 143.0833333333037558 ) ) ;
#2960 = CARTESIAN_POINT ( 'NONE',  ( 7.021963870780181693, -9.135643337943914588, 109.4166666666738053 ) ) ;
#2961 = CARTESIAN_POINT ( 'NONE',  ( -2.394492164118303901, 8.906348644734146447, 161.9817947271916978 ) ) ;
#2963 = CARTESIAN_POINT ( 'NONE',  ( -5.238682269243722267, 3.369664607132747847, 40.30393466525409707 ) ) ;
#2962 = CARTESIAN_POINT ( 'NONE',  ( -2.303115637879548316, 8.566333518403050462, 144.4916666666729554 ) ) ;
#2964 = CARTESIAN_POINT ( 'NONE',  ( -3.560217646550251303, -5.826547624888121391, 51.56904097506424023 ) ) ;
#2965 = CARTESIAN_POINT ( 'NONE',  ( -9.347093373658985627, 1.222579633979325564, 96.91666666667455843 ) ) ;
#2966 = CARTESIAN_POINT ( 'NONE',  ( 14.72075405853872709, 11.41637194036950298, 115.2091789862756741 ) ) ;
#2967 = CARTESIAN_POINT ( 'NONE',  ( -6.108162830598090842, -4.695334682954038108, 75.73179472719355942 ) ) ;
#2969 = CARTESIAN_POINT ( 'NONE',  ( 7.438506205043770692, 4.213803198816513884, 127.6058734223409772 ) ) ;
#2968 = CARTESIAN_POINT ( 'NONE',  ( 7.493767478140362037, 0.9818838938130730609, 69.90833333333900157 ) ) ;
#2970 = ADVANCED_FACE ( 'NONE', ( #72643 ), #134627, .T. ) ;
#2971 = CARTESIAN_POINT ( 'NONE',  ( -14.01426770621165652, 12.94767934355417971, 83.91906266478163445 ) ) ;
#2972 = CARTESIAN_POINT ( 'NONE',  ( 5.714395208314679842, -7.434195312887284857, 170.7317947272002527 ) ) ;
#2973 = CARTESIAN_POINT ( 'NONE',  ( -7.391769477854515102, 17.87187441939325439, 68.30561876387800169 ) ) ;
#2974 = CARTESIAN_POINT ( 'NONE',  ( -4.625238501980000194, -9.108506243682757741, 153.3013083645919608 ) ) ;
#2975 = CARTESIAN_POINT ( 'NONE',  ( 6.526909929459612236, 5.017143270681237333, 108.2416666666637752 ) ) ;
#2978 = ORIENTED_EDGE ( 'NONE', *, *, #141014, .F. ) ;
#2977 = CARTESIAN_POINT ( 'NONE',  ( 4.792318717193353450, 6.237459700730743961, 87.40833333333516464 ) ) ;
#2976 = CARTESIAN_POINT ( 'NONE',  ( 2.693606041446779287, 3.657575622484192657, 48.57078407746850957 ) ) ;
#2979 = CARTESIAN_POINT ( 'NONE',  ( 2.308971233606167406, 8.595396761735864644, 148.0182052727978714 ) ) ;
#2980 = CARTESIAN_POINT ( 'NONE',  ( 3.807848224166835216, -6.604782689267191031, 73.00833333333753217 ) ) ;
#2981 = CARTESIAN_POINT ( 'NONE',  ( 8.651337300115585549, 2.325959769496005691, 149.4916666666612173 ) ) ;
#2982 = CARTESIAN_POINT ( 'NONE',  ( -11.94277135473868512, 3.208553161657256236, 164.3333333333535791 ) ) ;
#2983 = CARTESIAN_POINT ( 'NONE',  ( -3.719941205263852524, 6.452262707362293348, 61.14846139387165636 ) ) ;
#2984 = ORIENTED_EDGE ( 'NONE', *, *, #100377, .F. ) ;
#2985 = CARTESIAN_POINT ( 'NONE',  ( 6.064478727531967372, 3.031058345284655342, 191.5404729185988231 ) ) ;
#2986 = CARTESIAN_POINT ( 'NONE',  ( -6.666492296081304225, -5.124412799691625331, 118.2416666666666458 ) ) ;
#2987 = CARTESIAN_POINT ( 'NONE',  ( -4.685049188327802483, -6.097877334268419602, 77.40833333333361566 ) ) ;
#2988 = CARTESIAN_POINT ( 'NONE',  ( -16.42473403578351210, 1.074758321632863778, 183.7083333333351618 ) ) ;
#2989 = CARTESIAN_POINT ( 'NONE',  ( 1.774949229450430987, 3.800148741816861797, 34.89294154481635957 ) ) ;
#2990 = CARTESIAN_POINT ( 'NONE',  ( -10.74349856794983182, 1.405368646467694882, 183.9166666666770595 ) ) ;
#2991 = CARTESIAN_POINT ( 'NONE',  ( 10.11266135412103395, -14.73473950790529052, 164.7874765288463266 ) ) ;
#2992 = CARTESIAN_POINT ( 'NONE',  ( 18.42753004444558940, 5.531492680734386269, 74.78504353379979364 ) ) ;
#2993 = CARTESIAN_POINT ( 'NONE',  ( 8.254024165309187921, 3.184085698812760601, 168.7673536798180294 ) ) ;
#2994 = CARTESIAN_POINT ( 'NONE',  ( 1.154302763288072242, -6.773027766397263782, 111.4718282927194650 ) ) ;
#2995 = CARTESIAN_POINT ( 'NONE',  ( 9.964443049796429364, -5.742056282659913080, 108.1666666666684335 ) ) ;
#2996 = CARTESIAN_POINT ( 'NONE',  ( 6.320698641386975680, 8.025365155316912080, 150.4085321488310285 ) ) ;
#2997 = CARTESIAN_POINT ( 'NONE',  ( -5.543205419923217470, -7.214536266735359860, 157.4083333333284429 ) ) ;
#2998 = CARTESIAN_POINT ( 'NONE',  ( 4.495980582962152639, -3.568977887778763680, 136.2342511915862531 ) ) ;
#2999 = CARTESIAN_POINT ( 'NONE',  ( 9.964443049796429364, -5.742056282659913080, 108.1666666666684335 ) ) ;
#3000 = CARTESIAN_POINT ( 'NONE',  ( -8.004117423743361215, 0.08845143320598394809, 100.3617701020702384 ) ) ;
#3001 = CARTESIAN_POINT ( 'NONE',  ( 0.1570575376774682452, -8.606765856065829112, 155.3169231424386680 ) ) ;
#3002 = CARTESIAN_POINT ( 'NONE',  ( 15.91733521657086747, 8.882171303476807722, 138.0343040225968423 ) ) ;
#3003 = CARTESIAN_POINT ( 'NONE',  ( -5.611544677544198834, -6.071271841445100570, 204.3056308677152515 ) ) ;
#3004 = CARTESIAN_POINT ( 'NONE',  ( 3.909679252243232650, 7.273200465079241006, 189.7508248375158928 ) ) ;
#3005 = CARTESIAN_POINT ( 'NONE',  ( -5.175458525253084474, -17.65164704961737741, 131.8233619030860950 ) ) ;
#3006 = CARTESIAN_POINT ( 'NONE',  ( 8.651337300115585549, 2.325959769496005691, 149.4916666666612173 ) ) ;
#3007 = CARTESIAN_POINT ( 'NONE',  ( 15.12099354328588952, 12.29318074011849227, 49.75676026316824618 ) ) ;
#3009 = CARTESIAN_POINT ( 'NONE',  ( 6.458682584364297874, 8.405782937342999972, 170.5833333333314954 ) ) ;
#3008 = CARTESIAN_POINT ( 'NONE',  ( -4.382264657813988329, 7.601403705622938212, 66.83333333332892323 ) ) ;
#3010 = CARTESIAN_POINT ( 'NONE',  ( -6.376002716680631011, -3.675987695151655466, 58.65833333334169453 ) ) ;
#3011 = CARTESIAN_POINT ( 'NONE',  ( 0.9476109539589220310, -7.231941504134772103, 56.76820527279242157 ) ) ;
#3012 = CARTESIAN_POINT ( 'NONE',  ( -6.749494304195835070, -1.646716981679153813, 198.7791081741144126 ) ) ;
#3013 = CARTESIAN_POINT ( 'NONE',  ( -7.269616348526776406, -3.703729670703062027, 61.71239009031744871 ) ) ;
#3014 = CARTESIAN_POINT ( 'NONE',  ( -14.17458516268568403, 11.94470817083255554, 124.4567026008477910 ) ) ;
#3015 = CARTESIAN_POINT ( 'NONE',  ( 8.687447765604147776, -2.480334567516961908, 135.3176721406641718 ) ) ;
#3016 = CARTESIAN_POINT ( 'NONE',  ( 8.475574120650156473, -6.512317348863788879, 175.5833333333417272 ) ) ;
#3017 = CARTESIAN_POINT ( 'NONE',  ( 8.246789736392367232, 0.5440186849755576093, 176.5036861603039142 ) ) ;
#3018 = CARTESIAN_POINT ( 'NONE',  ( 16.20534221051245538, 10.85353609039149703, 46.51342243420584310 ) ) ;
#3019 = CARTESIAN_POINT ( 'NONE',  ( -3.240213106813393029, -7.286755820989180066, 153.4793475669279132 ) ) ;
#3020 = CARTESIAN_POINT ( 'NONE',  ( 2.056385505639650724, -6.923994842291181229, 54.38463411432243078 ) ) ;
#3021 = CARTESIAN_POINT ( 'NONE',  ( 14.18185228680860810, -11.96871229190452190, 6.488106651759207644 ) ) ;
#3022 = CARTESIAN_POINT ( 'NONE',  ( -2.787085482952824211, 0.2341310306386324425, 9.972735177391857775 ) ) ;
#3023 = CARTESIAN_POINT ( 'NONE',  ( 1.458042968189724453, -8.872780583673511856, 154.1568653944399330 ) ) ;
#3024 = CARTESIAN_POINT ( 'NONE',  ( -6.732611322386034658, 3.879344960364217165, 79.48179472720551075 ) ) ;
#3025 = CARTESIAN_POINT ( 'NONE',  ( -6.136873997403282210, -7.987035837660121373, 140.5833333333868325 ) ) ;
#3026 = CARTESIAN_POINT ( 'NONE',  ( -5.607125679266805385, 7.294612946242777340, 162.5916666666504966 ) ) ;
#3028 = CARTESIAN_POINT ( 'NONE',  ( -5.750594220403749901, -5.111030255364168440, 142.9309166170630192 ) ) ;
#3027 = CARTESIAN_POINT ( 'NONE',  ( -3.151102911495900827, -9.738515188452494087, 202.0072941637498900 ) ) ;
#3029 = CARTESIAN_POINT ( 'NONE',  ( 6.247745197106443271, 4.802604211899245357, 85.73179472720381966 ) ) ;
#3030 = CARTESIAN_POINT ( 'NONE',  ( -6.725997984521852935, 5.167762067924062563, 122.4083333333263397 ) ) ;
#3031 = CARTESIAN_POINT ( 'NONE',  ( -1.188306694125841778, 9.070721512466805692, 81.08333333333504811 ) ) ;
#3032 = CARTESIAN_POINT ( 'NONE',  ( -1.547771995505568654, -8.429944613708578061, 50.75962644527904644 ) ) ;
#3034 = CARTESIAN_POINT ( 'NONE',  ( 1.176097218749859064, -8.977447996962476751, 154.2583333333354005 ) ) ;
#3033 = CARTESIAN_POINT ( 'NONE',  ( 8.459794240026425882, 1.108336501123538653, 46.08333333333906268 ) ) ;
#3035 = CARTESIAN_POINT ( 'NONE',  ( -4.817025546638647349, 5.098452068434935036, 58.15722763945490215 ) ) ;
#3036 = CARTESIAN_POINT ( 'NONE',  ( 1.016156833687954286, 7.770139339282121860, 87.60153860612670940 ) ) ;
#3037 = CARTESIAN_POINT ( 'NONE',  ( 6.711455655999543524, 6.753611232246605312, 151.1935470056769759 ) ) ;
#3038 = CARTESIAN_POINT ( 'NONE',  ( 17.51670531629673278, -3.709880293579106425, 159.3244446875217761 ) ) ;
#3039 = CARTESIAN_POINT ( 'NONE',  ( -4.423197364560302880, 7.672422559207569215, 143.0083333333217297 ) ) ;
#3040 = CARTESIAN_POINT ( 'NONE',  ( 0.9019137008260158517, -6.882840205475338813, 36.76820527279242867 ) ) ;
#3041 = CARTESIAN_POINT ( 'NONE',  ( 10.28473485365776874, 14.23242690251457709, 183.0080317951551478 ) ) ;
#3042 = CARTESIAN_POINT ( 'NONE',  ( -3.279781627905994146, 1.665170464305743891, 25.72524222491636081 ) ) ;
#3043 = CARTESIAN_POINT ( 'NONE',  ( -19.40066146592894469, -2.248634689522422292, 43.97042064636917047 ) ) ;
#3044 = CARTESIAN_POINT ( 'NONE',  ( 5.650474948288426447, 7.354118633952722028, 167.4083333333314556 ) ) ;
#3045 = CARTESIAN_POINT ( 'NONE',  ( 8.196409387606410135, -6.297778290831213432, 148.5833333333164035 ) ) ;
#3046 = CARTESIAN_POINT ( 'NONE',  ( 8.098721300213460594, 6.229743490632834835, 104.6176253052930321 ) ) ;
#3047 = CARTESIAN_POINT ( 'NONE',  ( 6.099887378853879660, 7.938907726263152220, 30.58333333333446902 ) ) ;
#3048 = CARTESIAN_POINT ( 'NONE',  ( -9.873617354309564220, -2.654438408077791411, 35.66666666666667140 ) ) ;
#3049 = CARTESIAN_POINT ( 'NONE',  ( 6.049730852873135944, 10.49826298490394016, 143.1666666666675951 ) ) ;
#3050 = CARTESIAN_POINT ( 'NONE',  ( 5.221396832181827818, 6.795789167635675199, 124.8984613938651762 ) ) ;
#3051 = ORIENTED_EDGE ( 'NONE', *, *, #110642, .F. ) ;
#3052 = CARTESIAN_POINT ( 'NONE',  ( 3.148388629548531714, 9.728262709007337250, 129.4589749053412788 ) ) ;
#3054 = ORIENTED_EDGE ( 'NONE', *, *, #141918, .T. ) ;
#3053 = CARTESIAN_POINT ( 'NONE',  ( -1.937609533735803691, 7.206273013283977846, 64.49166666667194647 ) ) ;
#3055 = CARTESIAN_POINT ( 'NONE',  ( -6.945657030026817225, -5.338951857003234380, 135.7317947272298113 ) ) ;
#3056 = CARTESIAN_POINT ( 'NONE',  ( 1.294865069288457571, 9.897836530521963994, 21.91672892935040551 ) ) ;
#3058 = CARTESIAN_POINT ( 'NONE',  ( 4.577779659328281348, 5.958294967636702744, 67.40833333333924315 ) ) ;
#3057 = CARTESIAN_POINT ( 'NONE',  ( 2.139287198636867338, 9.462648212947790682, 82.09699329300492820 ) ) ;
#3059 = CARTESIAN_POINT ( 'NONE',  ( 5.482489255313481635, -3.868363550475004686, 186.0572416861177771 ) ) ;
#3060 = CARTESIAN_POINT ( 'NONE',  ( -4.810653769290296644, 6.713855020548489705, 193.3042429107561304 ) ) ;
#3061 = CARTESIAN_POINT ( 'NONE',  ( 2.510282836072347479, -9.337209626495475590, 110.6666666666782675 ) ) ;
#3062 = CARTESIAN_POINT ( 'NONE',  ( -7.996892848984523461, -1.204089011907198969, 103.3206302669362060 ) ) ;
#3063 = CARTESIAN_POINT ( 'NONE',  ( -4.206450617810841841, 7.296363742927556295, 46.83333333333956006 ) ) ;
#3064 = CARTESIAN_POINT ( 'NONE',  ( 7.172582668517314630, 9.334731391903147824, 130.5833333333491737 ) ) ;
#3065 = CARTESIAN_POINT ( 'NONE',  ( -7.503986496170104381, -5.768029972840262865, 177.5916666666647643 ) ) ;
#3066 = CARTESIAN_POINT ( 'NONE',  ( 2.939687701792628172, -9.783867251185359493, 39.00548275612658244 ) ) ;
#3067 = CARTESIAN_POINT ( 'NONE',  ( -5.973892477577177118, -6.063904312465855817, 139.0271382500669404 ) ) ;
#3068 = CARTESIAN_POINT ( 'NONE',  ( -4.470510129359652751, -5.818712601839973075, 54.89846139386170165 ) ) ;
#3069 = CARTESIAN_POINT ( 'NONE',  ( -8.082473805685038926, 4.954304027751723183, 181.4249941108420217 ) ) ;
#3070 = CARTESIAN_POINT ( 'NONE',  ( 8.680400543214108922, -2.331815365104493942, 150.5083333333155338 ) ) ;
#3071 = CARTESIAN_POINT ( 'NONE',  ( -1.806400338784517112, -6.725313567599408238, 33.64846139386710888 ) ) ;
#3072 = ORIENTED_EDGE ( 'NONE', *, *, #73398, .T. ) ;
#3073 = CARTESIAN_POINT ( 'NONE',  ( 5.208219552250564988, -4.808675355661331530, 120.3140441914967340 ) ) ;
#3074 = CARTESIAN_POINT ( 'NONE',  ( -1.061854085791752444, 8.104694750580316409, 104.9083333333393426 ) ) ;
#3075 = CARTESIAN_POINT ( 'NONE',  ( 5.622234877438160972, -3.863722218121747876, 71.03570545428655691 ) ) ;
#3076 = CARTESIAN_POINT ( 'NONE',  ( -4.909706778166103902, 8.516523594302016775, 119.8333333333351334 ) ) ;
#3077 = CARTESIAN_POINT ( 'NONE',  ( -0.1865420033977737702, 8.914150802745856694, 143.7812989468855562 ) ) ;
#3078 = B_SPLINE_CURVE_WITH_KNOTS ( 'NONE', 3,
 ( #130311, #25773, #82941, #27258 ),
 .UNSPECIFIED., .F., .F.,
 ( 4, 4 ),
 ( 0.4377768860717055621, 0.4394988763105743268 ),
 .UNSPECIFIED. ) ;
#3079 = CARTESIAN_POINT ( 'NONE',  ( 4.909195378508886876, 7.493849347238574765, 130.8140569463772067 ) ) ;
#3080 = CARTESIAN_POINT ( 'NONE',  ( -2.394492164237192355, 8.906348644724603858, 166.3515386061459651 ) ) ;
#3081 = CARTESIAN_POINT ( 'NONE',  ( -5.688461274099293696, -6.083184061099784934, 117.6098334680622486 ) ) ;
#3082 = CARTESIAN_POINT ( 'NONE',  ( 3.983662264191984104, -6.909822651926557313, 93.00833333333643793 ) ) ;
#3083 = CARTESIAN_POINT ( 'NONE',  ( -8.713535146656729680, 6.330756315540382317, 178.4999911662707461 ) ) ;
#3084 = CARTESIAN_POINT ( 'NONE',  ( -8.985775475555579206, 6.904408846150629664, 105.5833333333354602 ) ) ;
#3085 = CARTESIAN_POINT ( 'NONE',  ( -2.738724151908805471, 10.18724744193725584, 167.6666666666805554 ) ) ;
#3086 = CARTESIAN_POINT ( 'NONE',  ( -9.355383491920010286, -5.393195388293685610, 174.8333333333410451 ) ) ;
#3087 = B_SPLINE_CURVE_WITH_KNOTS ( 'NONE', 3,
 ( #103866, #838, #46679, #92573, #138453, #106817, #50385, #107561, #106080, #139186 ),
 .UNSPECIFIED., .F., .F.,
 ( 4, 2, 2, 2, 4 ),
 ( 0.002719394673811015208, 0.003701035185234166636, 0.004682675696657317629, 0.005664316208080469491, 0.006645956719503621352 ),
 .UNSPECIFIED. ) ;
#3088 = CARTESIAN_POINT ( 'NONE',  ( -8.706610742583917428, 6.689869788166947551, 78.58333333332990378 ) ) ;
#3089 = CARTESIAN_POINT ( 'NONE',  ( -9.619829874808932146, 4.899204105080263716, 177.9999970554180209 ) ) ;
#3090 = CARTESIAN_POINT ( 'NONE',  ( 1.956177259254512357, -2.924631739645134676, 20.00168960576643684 ) ) ;
#3091 = ORIENTED_EDGE ( 'NONE', *, *, #24656, .T. ) ;
#3092 = CARTESIAN_POINT ( 'NONE',  ( 5.784496126767032287, -2.626079179155677679, 168.7796028856917587 ) ) ;
#3093 = CARTESIAN_POINT ( 'NONE',  ( 3.603307248061626389, -5.196709539822934154, 167.0494589734795170 ) ) ;
#3094 = CARTESIAN_POINT ( 'NONE',  ( 2.400347759846317874, 8.935411887743333281, 168.0182052728089559 ) ) ;
#3095 = CARTESIAN_POINT ( 'NONE',  ( -4.271799168127243362, 5.150533759360039987, 185.2117638478181050 ) ) ;
#3096 = CARTESIAN_POINT ( 'NONE',  ( 6.806979286629620596, -4.691631767932242347, 168.1902129853965846 ) ) ;
#3097 = CARTESIAN_POINT ( 'NONE',  ( -1.897776865191145523, -7.065328693739260757, 56.15833333333769417 ) ) ;
#3098 = CARTESIAN_POINT ( 'NONE',  ( 7.511942118117306499, -2.192618508824584644, 88.54105666229649785 ) ) ;
#3099 = CARTESIAN_POINT ( 'NONE',  ( 10.30131446671243012, -2.767423879150378241, 167.3333333332996631 ) ) ;
#3100 = CARTESIAN_POINT ( 'NONE',  ( -8.444336373615170643, 4.300501241966597554, 183.6848694216840840 ) ) ;
#3101 = CARTESIAN_POINT ( 'NONE',  ( 4.867723256986356439, 5.751823071483579852, 77.55928042747083850 ) ) ;
#3102 = CARTESIAN_POINT ( 'NONE',  ( -9.794097666676160330, 16.21334426881930213, 98.37938811892503566 ) ) ;
#3103 = CARTESIAN_POINT ( 'NONE',  ( 7.660355164352464996, -2.057685787279331269, 90.50833333333054043 ) ) ;
#3104 = CARTESIAN_POINT ( 'NONE',  ( -4.702439602669594265, 1.777908713993628709, 85.83692710770527867 ) ) ;
#3105 = CARTESIAN_POINT ( 'NONE',  ( -7.461284358468393663, -2.006141927351764220, 78.84166666666240531 ) ) ;
#3106 = CARTESIAN_POINT ( 'NONE',  ( -9.839031902194408374, -14.87654458668446544, 163.2105752878794078 ) ) ;
#3107 = CARTESIAN_POINT ( 'NONE',  ( 4.968189564736943176, 0.3737552586017604539, 13.00603796952252011 ) ) ;
#3108 = CARTESIAN_POINT ( 'NONE',  ( -6.304428369254289954, 17.34534499724426126, 3.500296335787129731 ) ) ;
#3109 = CARTESIAN_POINT ( 'NONE',  ( -4.599011404504079970, 7.977462521768742043, 163.0083333333425060 ) ) ;
#3110 = CARTESIAN_POINT ( 'NONE',  ( 4.663660943747450993, 2.339306095671153329, 46.03933256248562600 ) ) ;
#3111 = CARTESIAN_POINT ( 'NONE',  ( -4.495980582962152639, 3.568977887778763680, 136.2342511915862531 ) ) ;
#3112 = CARTESIAN_POINT ( 'NONE',  ( -17.40176630328019414, -2.536266131835146265, 178.3613180687692363 ) ) ;
#3113 = CARTESIAN_POINT ( 'NONE',  ( -0.06322171369490611759, 10.22053003626688295, 96.29361276454243068 ) ) ;
#3114 = CARTESIAN_POINT ( 'NONE',  ( 6.586415617870128081, -5.060492538744326474, 111.7583333333262203 ) ) ;
#3115 = CARTESIAN_POINT ( 'NONE',  ( -3.094332503696079595, -11.51775244676117538, 139.3333333333404482 ) ) ;
#3116 = CARTESIAN_POINT ( 'NONE',  ( -4.319891332406024631, 5.619624546667407294, 43.24166666666680214 ) ) ;
#3117 = CARTESIAN_POINT ( 'NONE',  ( 5.345464542149338527, 18.45598370949471345, 81.74682423341987203 ) ) ;
#3118 = CARTESIAN_POINT ( 'NONE',  ( 2.592695234732708354, -6.371955456429548192, 53.69558774328574202 ) ) ;
#3120 = CARTESIAN_POINT ( 'NONE',  ( -7.820867899802309786, 2.655729004853137010, 200.6494586879157396 ) ) ;
#3119 = CARTESIAN_POINT ( 'NONE',  ( 5.469756685466154345, -4.202336307063790244, 34.26820527280448658 ) ) ;
#3121 = CARTESIAN_POINT ( 'NONE',  ( -1.956177259254512357, 2.924631739645134676, 20.00168960576643684 ) ) ;
#3122 = CARTESIAN_POINT ( 'NONE',  ( 11.77276379147676799, -3.162864898333980435, 147.3333333333155224 ) ) ;
#3123 = CARTESIAN_POINT ( 'NONE',  ( 4.937250003150196243, 8.568092237190505500, 130.1666666666570222 ) ) ;
#3126 = EDGE_CURVE ( 'NONE', #87079, #118545, #57020, .T. ) ;
#3125 = CARTESIAN_POINT ( 'NONE',  ( 8.878232470393866649, 5.053187646728552807, 104.7802411133618818 ) ) ;
#3124 = CARTESIAN_POINT ( 'NONE',  ( 4.581386482922698455, 2.626581688482591215, 50.99692866619773213 ) ) ;
#3127 = CARTESIAN_POINT ( 'NONE',  ( 14.71936528903028218, -11.51769264130875037, 110.0344315979876484 ) ) ;
#3128 = CARTESIAN_POINT ( 'NONE',  ( -14.27909309513095337, -3.838377118046643499, 82.66666666666446872 ) ) ;
#3129 = CARTESIAN_POINT ( 'NONE',  ( -6.022187627636529150, 10.44669434203167313, 146.8333333333270048 ) ) ;
#3130 = CARTESIAN_POINT ( 'NONE',  ( 0.2482147205462606199, 8.326915084713059301, 203.0007014682689146 ) ) ;
#3131 = CARTESIAN_POINT ( 'NONE',  ( 0.000000000000000000, 16.94999999999999929, 204.9999999999999716 ) ) ;
#3132 = CARTESIAN_POINT ( 'NONE',  ( -4.964940059400076322, 6.571813815249732293, 165.0250968688793876 ) ) ;
#3133 = CARTESIAN_POINT ( 'NONE',  ( -7.494391255355493442, -9.753478491761010005, 153.5833333333002315 ) ) ;
#3134 = CARTESIAN_POINT ( 'NONE',  ( -4.673843737735397852, -17.58927963515969495, 143.1954901190825353 ) ) ;
#3135 = CARTESIAN_POINT ( 'NONE',  ( 4.448850039068130258, -8.775080643695995164, 196.5213900622482583 ) ) ;
#3136 = TOROIDAL_SURFACE ( 'NONE', #87163, -491.7450000000000045, 500.0000000000000000 ) ;
#3137 = CARTESIAN_POINT ( 'NONE',  ( -4.125284589923561285, 3.135339548228218032, 97.76751581649898526 ) ) ;
#3138 = CARTESIAN_POINT ( 'NONE',  ( 4.212621803520801400, -5.480042180156313059, 33.24166666666446446 ) ) ;
#3139 = CARTESIAN_POINT ( 'NONE',  ( 1.302549826986354464, -9.943474758904846666, 131.0833333333305575 ) ) ;
#3140 = CARTESIAN_POINT ( 'NONE',  ( 8.002228013692874953, 1.964555900554644019, 167.0624671362257629 ) ) ;
#3141 = CARTESIAN_POINT ( 'NONE',  ( -3.574741342612540063, -6.001673762200195661, 203.3137226706742808 ) ) ;
#3142 = CARTESIAN_POINT ( 'NONE',  ( -4.470510130344440114, -5.818712601026271969, 56.75833333333563502 ) ) ;
#3143 = CARTESIAN_POINT ( 'NONE',  ( 7.364404129591498815, 5.660760443847545176, 165.7317947272079550 ) ) ;
#3144 = CARTESIAN_POINT ( 'NONE',  ( -4.349893087322163510, -2.259973362133382402, 75.95654585920844681 ) ) ;
#3145 = CARTESIAN_POINT ( 'NONE',  ( -4.187019530461975947, -7.266431257390644660, 116.3416666666792025 ) ) ;
#3146 = CARTESIAN_POINT ( 'NONE',  ( 9.768256506596610933, 2.548023108504457124, 125.9054874579586851 ) ) ;
#3147 = CARTESIAN_POINT ( 'NONE',  ( -2.080529917883410018, -7.745358946322404847, 98.01820527279917883 ) ) ;
#3148 = ADVANCED_FACE ( 'NONE', ( #37283 ), #74692, .T. ) ;
#3149 = CARTESIAN_POINT ( 'NONE',  ( -5.392586622012120579, 7.015448212477466861, 142.5916666666612116 ) ) ;
#3150 = CARTESIAN_POINT ( 'NONE',  ( 3.753381218625672755, -0.6360704047334327926, 24.62953128293521488 ) ) ;
#3151 = CARTESIAN_POINT ( 'NONE',  ( -9.079269209114448458, 1.187521532071634800, 160.0916666666666686 ) ) ;
#3152 = CARTESIAN_POINT ( 'NONE',  ( 8.105291155229588540, -4.670508140502381167, 171.9916666666769629 ) ) ;
#3153 = CARTESIAN_POINT ( 'NONE',  ( 5.510147599170354127, -7.067005318537602498, 154.7635063177757502 ) ) ;
#3154 = CARTESIAN_POINT ( 'NONE',  ( 2.470450168586509232, 9.196265306530783334, 102.3333333333244894 ) ) ;
#3155 = CARTESIAN_POINT ( 'NONE',  ( -4.011205489288220072, -6.961391294818088049, 96.99166666666666003 ) ) ;
#3156 = CARTESIAN_POINT ( 'NONE',  ( 1.800544743208567056, -6.696250324417465372, 34.49166666666550896 ) ) ;
#3157 = CARTESIAN_POINT ( 'NONE',  ( 1.386066108091302596, 10.59603804078363964, 68.91666666665983598 ) ) ;
#3158 = CARTESIAN_POINT ( 'NONE',  ( -1.061854086911904194, 8.104694750522021707, 104.2583333333306967 ) ) ;
#3159 = ORIENTED_EDGE ( 'NONE', *, *, #37745, .T. ) ;
#3160 = CARTESIAN_POINT ( 'NONE',  ( 4.668628919373079889, -8.431593548333943033, 96.54531836134843559 ) ) ;
#3161 = CARTESIAN_POINT ( 'NONE',  ( 7.159212066919529605, -0.9361866407868355555, 48.23179472719552052 ) ) ;
#3162 = CARTESIAN_POINT ( 'NONE',  ( 3.724156460212708186, -13.85407418736442686, 57.66666666666798591 ) ) ;
#3163 = CARTESIAN_POINT ( 'NONE',  ( 6.511789206856051671, -0.7789430854050328756, 179.6892740995330939 ) ) ;
#3164 = CARTESIAN_POINT ( 'NONE',  ( 14.38718149456070350, -13.27379292181496417, 42.02972190878304559 ) ) ;
#3165 = CARTESIAN_POINT ( 'NONE',  ( 1.040809125280022895, -2.238362162632142827, 1.011934659103032264 ) ) ;
#3166 = CARTESIAN_POINT ( 'NONE',  ( -1.448510108963718235, 2.059522698283878572, 4.979772172142343578 ) ) ;
#3167 = CARTESIAN_POINT ( 'NONE',  ( 6.823170781869313473, 4.005793447435355148, 91.99002649560931388 ) ) ;
#3168 = CARTESIAN_POINT ( 'NONE',  ( -5.026155845879657136, -0.7147691119526137227, 8.379011828672201290 ) ) ;
#3169 = CARTESIAN_POINT ( 'NONE',  ( 5.410250996833998016, 4.158987039010691333, 28.24166666666700110 ) ) ;
#3170 = CARTESIAN_POINT ( 'NONE',  ( -10.58957315118377984, -16.48463543192560365, 51.42586601407275992 ) ) ;
#3171 = CARTESIAN_POINT ( 'NONE',  ( -5.607125679390539297, 7.294612946282629906, 163.2416666666860294 ) ) ;
#3172 = CARTESIAN_POINT ( 'NONE',  ( 15.23888898285088267, 12.16523624472666221, 46.94264392895200899 ) ) ;
#3173 = CARTESIAN_POINT ( 'NONE',  ( -5.261444949232664037, -8.785233224398753649, 130.9522746487297127 ) ) ;
#3174 = CARTESIAN_POINT ( 'NONE',  ( -8.985775475639098175, 6.904408846065673622, 98.58333333333509074 ) ) ;
#3175 = B_SPLINE_CURVE_WITH_KNOTS ( 'NONE', 3,
 ( #92221, #147879, #35062, #118495, #130536, #117753, #38754, #15467, #39489, #94447, #139575, #84646, #1975, #25250, #61335, #107211, #62070, #105738, #83906, #72635, #2723, #27480, #82423, #73373, #119230, #38018, #95184, #117014 ),
 .UNSPECIFIED., .F., .F.,
 ( 4, 2, 2, 2, 2, 2, 2, 2, 2, 2, 2, 2, 2, 4 ),
 ( 0.000000000000000000, 0.0003639973188617317960, 0.0007279946377234635920, 0.001455989275446914174, 0.002911978550893828781, 0.004367967826340743605, 0.005095962464064201884, 0.005823957101787660164, 0.007279946377234576722, 0.008735935652681494148, 0.01019192492812841071, 0.01055592224699013378, 0.01091991956585185684, 0.01164791420357528737 ),
 .UNSPECIFIED. ) ;
#3176 = CARTESIAN_POINT ( 'NONE',  ( -4.729011479903284076, -2.293523481604671677, 102.2393310372059148 ) ) ;
#3177 = CARTESIAN_POINT ( 'NONE',  ( -2.394492165111333115, 8.906348644501420608, 163.8416666666575452 ) ) ;
#3178 = CARTESIAN_POINT ( 'NONE',  ( 5.285317093115880382, -6.875865845900947626, 132.5916666666619790 ) ) ;
#3180 = CARTESIAN_POINT ( 'NONE',  ( -8.431231272407629262, 2.264852984458971097, 64.33333333332974746 ) ) ;
#3179 = CARTESIAN_POINT ( 'NONE',  ( -9.760354425612842277, -5.626606037443171004, 101.8333333333443136 ) ) ;
#3181 = CARTESIAN_POINT ( 'NONE',  ( -9.428370507638172526, 1.233218785258567207, 180.0916666666739161 ) ) ;
#3182 = CARTESIAN_POINT ( 'NONE',  ( 4.619762872892680505, -3.722144510313512900, 145.0719828208937940 ) ) ;
#3183 = CARTESIAN_POINT ( 'NONE',  ( -7.037651285322058747, 4.055159000364953137, 103.8515386061397265 ) ) ;
#3184 = CARTESIAN_POINT ( 'NONE',  ( 16.77088876967386000, 8.157126355008617935, 116.8454909322691293 ) ) ;
#3185 = CARTESIAN_POINT ( 'NONE',  ( 7.079750455011495802, -5.439622059044838309, 75.58333333334591941 ) ) ;
#3186 = CARTESIAN_POINT ( 'NONE',  ( -1.164592205585777807, 6.382747814295265165, 20.47946601079534545 ) ) ;
#3187 = CARTESIAN_POINT ( 'NONE',  ( 1.477460614577413844, 11.29424063799279843, 101.9166666666693146 ) ) ;
#3188 = CARTESIAN_POINT ( 'NONE',  ( -8.397016035712432824, -3.823401962198289095, 116.1246056791452048 ) ) ;
#3189 = CARTESIAN_POINT ( 'NONE',  ( 8.474340127468247275, -1.108336500994940188, 53.91666666666156260 ) ) ;
#3190 = CARTESIAN_POINT ( 'NONE',  ( -5.832568445400499790, -5.845233433038819371, 188.8148756354655973 ) ) ;
#3191 = CARTESIAN_POINT ( 'NONE',  ( 7.601660784468981191, 9.893060858326036211, 163.5833333333266069 ) ) ;
#3192 = CARTESIAN_POINT ( 'NONE',  ( -8.045613832095504847, 15.32875677507851719, 194.5014046499621543 ) ) ;
#3193 = CARTESIAN_POINT ( 'NONE',  ( -3.749754164015756341, 16.90961517882903209, 195.6778882239398172 ) ) ;
#3194 = CARTESIAN_POINT ( 'NONE',  ( 6.195709990245840793, 10.72944962724510454, 170.1666666666858418 ) ) ;
#3195 = CARTESIAN_POINT ( 'NONE',  ( -11.57369298527315493, -3.111321039630453811, 142.6666666666729384 ) ) ;
#3196 = CARTESIAN_POINT ( 'NONE',  ( 1.823726003228600900, -6.990695175374510129, 54.51270358649609449 ) ) ;
#3197 = CARTESIAN_POINT ( 'NONE',  ( 10.57452297559443188, -6.093684362827676892, 148.1666666666844492 ) ) ;
#3198 = CARTESIAN_POINT ( 'NONE',  ( 8.651337299999282138, 2.325959769388067144, 146.9817947271834839 ) ) ;
#3199 = CARTESIAN_POINT ( 'NONE',  ( -8.674102862530272517, -3.634669172467688281, 116.0428332488109362 ) ) ;
#3200 = CARTESIAN_POINT ( 'NONE',  ( -5.828998097596240768, -4.480795625115911562, 57.59166666667286449 ) ) ;
#3201 = CARTESIAN_POINT ( 'NONE',  ( 7.144666179477682455, 0.9361866406782224370, 51.76820527280386131 ) ) ;
#3203 = CARTESIAN_POINT ( 'NONE',  ( -6.850774081617113431, -8.915984292428444036, 93.58333333332807058 ) ) ;
#3202 = CARTESIAN_POINT ( 'NONE',  ( 5.063924645493347754, 2.867123070969031406, 140.4838903083874584 ) ) ;
#3204 = CARTESIAN_POINT ( 'NONE',  ( -0.9476109539589167019, -7.246487391558479985, 55.74166666667299808 ) ) ;
#3205 = CARTESIAN_POINT ( 'NONE',  ( 1.508907850241776760, 16.83115364789957269, 202.7071120227550409 ) ) ;
#3206 = CARTESIAN_POINT ( 'NONE',  ( -8.715622022962257631, -1.141824279823082655, 141.7682052727691939 ) ) ;
#3207 = CARTESIAN_POINT ( 'NONE',  ( -8.141314610923267026, -2.188894979987468403, 116.9817947272138099 ) ) ;
#3208 = CARTESIAN_POINT ( 'NONE',  ( -0.4807403404003718350, 5.124630474385019951, 96.72235174180569572 ) ) ;
#3210 = CARTESIAN_POINT ( 'NONE',  ( -5.543205419923217470, -7.214536266735359860, 157.4083333333284429 ) ) ;
#3209 = CARTESIAN_POINT ( 'NONE',  ( 7.138602623709066286, 4.115522795349991547, 106.1484613938705479 ) ) ;
#3211 = CARTESIAN_POINT ( 'NONE',  ( 5.430148743586572735, 2.626510213583974629, 28.09881828242752633 ) ) ;
#3212 = CARTESIAN_POINT ( 'NONE',  ( 5.815065410490279696, 7.568288737998506654, 110.5833333333324759 ) ) ;
#3213 = CARTESIAN_POINT ( 'NONE',  ( -1.585881906709095457, -5.263635027299353730, 117.8873900815289915 ) ) ;
#3214 = CARTESIAN_POINT ( 'NONE',  ( 8.622326653449015055, -4.187997185079741058, 156.3764014034941567 ) ) ;
#3215 = CARTESIAN_POINT ( 'NONE',  ( -8.481329737025680160, -2.280271506365438405, 139.4916666666729270 ) ) ;
#3216 = EDGE_CURVE ( 'NONE', #101247, #47863, #35450, .T. ) ;
#3217 = CARTESIAN_POINT ( 'NONE',  ( 4.212621803520801400, -5.480042180156313059, 32.59166666666446588 ) ) ;
#3218 = CARTESIAN_POINT ( 'NONE',  ( -4.899588245361931271, -6.377042068150413634, 96.75833333333899589 ) ) ;
#3219 = CARTESIAN_POINT ( 'NONE',  ( 6.640309785970846868, -1.783556207292422702, 31.15833333333180022 ) ) ;
#3220 = CARTESIAN_POINT ( 'NONE',  ( -2.017679267362008755, 2.884135600594363691, 22.92400506246907455 ) ) ;
#3221 = CARTESIAN_POINT ( 'NONE',  ( 3.751293893620135655, 5.675880674034525342, 193.2048163394474045 ) ) ;
#3222 = CARTESIAN_POINT ( 'NONE',  ( 6.394025917133157044, -7.239034374246310577, 157.2732687441035466 ) ) ;
#3223 = CARTESIAN_POINT ( 'NONE',  ( -11.23102371864108839, 13.37725000567198563, 185.1454863221149196 ) ) ;
#3224 = CARTESIAN_POINT ( 'NONE',  ( -8.082472570126476796, 4.954306260125526329, 183.9348669039208346 ) ) ;
#3225 = CARTESIAN_POINT ( 'NONE',  ( -8.082473805685037149, 4.954304027751266659, 179.5651221713765722 ) ) ;
#3226 = CARTESIAN_POINT ( 'NONE',  ( -0.6249891064737260749, 19.62127459017960618, 37.63033325112836280 ) ) ;
#3227 = CARTESIAN_POINT ( 'NONE',  ( -10.79747715974612809, 6.618644280773189337, 178.2499941108420387 ) ) ;
#3228 = CARTESIAN_POINT ( 'NONE',  ( 4.964247904713023907, -3.560025274051241695, 82.87006800370318160 ) ) ;
#3229 = CARTESIAN_POINT ( 'NONE',  ( -4.436112164799814295, 2.341031834592917082, 38.76219546124912796 ) ) ;
#3230 = CARTESIAN_POINT ( 'NONE',  ( -7.830183677727569957, -4.514125187963081487, 74.83333333333760606 ) ) ;
#3231 = CARTESIAN_POINT ( 'NONE',  ( -2.895676952115331826, 17.26952074848187024, 183.4465038631838070 ) ) ;
#3232 = CARTESIAN_POINT ( 'NONE',  ( 8.832639426696578866, 0.2340493744867566117, 46.29804481943291705 ) ) ;
#3233 = CARTESIAN_POINT ( 'NONE',  ( -8.148281276307031362, 6.260791672275522579, 38.58333333332807769 ) ) ;
#3234 = CARTESIAN_POINT ( 'NONE',  ( 1.176097219709398400, -8.977447997044620820, 154.2583333333408575 ) ) ;
#3235 = CARTESIAN_POINT ( 'NONE',  ( -10.04529597106390071, 1.313974140198485019, 143.9166666666961873 ) ) ;
#3236 = CARTESIAN_POINT ( 'NONE',  ( 5.934280607622162584, -10.29417436034444755, 129.8333333333397661 ) ) ;
#3238 = ORIENTED_EDGE ( 'NONE', *, *, #58283, .T. ) ;
#3237 = CARTESIAN_POINT ( 'NONE',  ( -7.412751074853603406, -4.610087690291962303, 116.3825900085071225 ) ) ;
#3239 = CARTESIAN_POINT ( 'NONE',  ( -6.313451912869430416, -10.95582292898831867, 173.1666666666878882 ) ) ;
#3241 = CARTESIAN_POINT ( 'NONE',  ( 14.38247916739502408, 10.39574980890226996, 169.8581533959577428 ) ) ;
#3240 = CARTESIAN_POINT ( 'NONE',  ( 10.21791436971805744, 5.890327097619401542, 124.8333333333369808 ) ) ;
#3242 = CARTESIAN_POINT ( 'NONE',  ( 1.973021182073806168, -7.817150130764154881, 97.31079433002420842 ) ) ;
#3244 = CARTESIAN_POINT ( 'NONE',  ( -3.846890790095913726, -7.369386644983099366, 81.01362938386731116 ) ) ;
[truncated: 19,514,272 more chars]
